# Supplementary material for: An integrated system to assess marine extinctions
Source: PLoS One. 2023 Oct 26;18(10):e0293478. doi: 10.1371/journal.pone.0293478 (PMC10602268; doi:10.1371/journal.pone.0293478)
Supplement: S1 File — (XLSX) [file pone.0293478.s003.xlsx]

## Sheet: casosord_EoNE
Criteria Configuration ID	A1	A2	B1	C1	C2	D1	D2	D3	E1	E2	E3	Presumed tag before Stage 4	Scoring
1	1	1	1	1	1	0	0	0	0	0	0	Extinct (goes to stage 4-B)	13
2	1	1	1	0	1	0	0	0	0	0	0	Extinct (goes to stage 4-B)	12
3	1	1	1	1	0	0	0	0	0	0	0	Extinct (goes to stage 4-B)	12
4	1	1	1	1	1	0	0	0	0	0	1	Extinct (goes to stage 4-B)	12
5	1	1	1	1	1	0	0	0	0	1	0	Extinct (goes to stage 4-B)	12
6	1	1	1	1	1	0	0	0	1	0	0	Extinct (goes to stage 4-B)	12
7	1	1	1	0	0	0	0	0	0	0	0	Extinct (goes to stage 4-B)	11
8	1	1	1	0	1	0	0	0	0	0	1	Extinct (goes to stage 4-B)	11
9	1	1	1	0	1	0	0	0	0	1	0	Extinct (goes to stage 4-B)	11
10	1	1	1	0	1	0	0	0	1	0	0	Extinct (goes to stage 4-B)	11
11	1	1	1	1	0	0	0	0	0	0	1	Extinct (goes to stage 4-B)	11
12	1	1	1	1	0	0	0	0	0	1	0	Extinct (goes to stage 4-B)	11
13	1	1	1	1	0	0	0	0	1	0	0	Extinct (goes to stage 4-B)	11
14	1	1	1	1	1	0	0	0	0	1	1	Extinct (goes to stage 4-B)	11
15	1	1	1	1	1	0	0	0	1	0	1	Extinct (goes to stage 4-B)	11
16	1	1	1	1	1	0	0	0	1	1	0	Extinct (goes to stage 4-B)	11
17	1	1	0	1	1	0	0	0	0	0	0	Extinct (goes to stage 4-B)	10
18	1	1	1	0	0	0	0	0	0	0	1	Extinct (goes to stage 4-B)	10
19	1	1	1	0	0	0	0	0	0	1	0	Extinct (goes to stage 4-B)	10
20	1	1	1	0	0	0	0	0	1	0	0	Extinct (goes to stage 4-B)	10
21	1	1	1	0	1	0	0	0	0	1	1	Extinct (goes to stage 4-B)	10
22	1	1	1	0	1	0	0	0	1	0	1	Extinct (goes to stage 4-B)	10
23	1	1	1	0	1	0	0	0	1	1	0	Extinct (goes to stage 4-B)	10
24	1	1	1	1	0	0	0	0	0	1	1	Extinct (goes to stage 4-B)	10
25	1	1	1	1	0	0	0	0	1	0	1	Extinct (goes to stage 4-B)	10
26	1	1	1	1	0	0	0	0	1	1	0	Extinct (goes to stage 4-B)	10
27	1	1	1	1	1	0	0	0	1	1	1	Extinct (goes to stage 4-B)	10
28	0	1	1	1	1	0	0	0	0	0	0	Extinct (goes to stage 4-B)	9
29	1	0	1	1	1	0	0	0	0	0	0	Extinct (goes to stage 4-B)	9
30	1	1	0	0	1	0	0	0	0	0	0	Extinct (goes to stage 4-B)	9
31	1	1	0	1	0	0	0	0	0	0	0	Extinct (goes to stage 4-B)	9
32	1	1	0	1	1	0	0	0	0	0	1	Extinct (goes to stage 4-B)	9
33	1	1	0	1	1	0	0	0	0	1	0	Extinct (goes to stage 4-B)	9
34	1	1	0	1	1	0	0	0	1	0	0	Extinct (goes to stage 4-B)	9
35	1	1	1	0	0	0	0	0	0	1	1	Extinct (goes to stage 4-B)	9
36	1	1	1	0	0	0	0	0	1	0	1	Extinct (goes to stage 4-B)	9
37	1	1	1	0	0	0	0	0	1	1	0	Extinct (goes to stage 4-B)	9
38	1	1	1	0	1	0	0	0	1	1	1	Extinct (goes to stage 4-B)	9
39	1	1	1	1	0	0	0	0	1	1	1	Extinct (goes to stage 4-B)	9
40	0	1	1	0	1	0	0	0	0	0	0	Extinct (goes to stage 4-B)	8
41	0	1	1	1	0	0	0	0	0	0	0	Extinct (goes to stage 4-B)	8
42	0	1	1	1	1	0	0	0	0	0	1	Extinct (goes to stage 4-B)	8
43	0	1	1	1	1	0	0	0	0	1	0	Extinct (goes to stage 4-B)	8
44	0	1	1	1	1	0	0	0	1	0	0	Extinct (goes to stage 4-B)	8
45	1	0	1	0	1	0	0	0	0	0	0	Extinct (goes to stage 4-B)	8
46	1	0	1	1	0	0	0	0	0	0	0	Extinct (goes to stage 4-B)	8
47	1	0	1	1	1	0	0	0	0	0	1	Extinct (goes to stage 4-B)	8
48	1	0	1	1	1	0	0	0	0	1	0	Extinct (goes to stage 4-B)	8
49	1	0	1	1	1	0	0	0	1	0	0	Extinct (goes to stage 4-B)	8
50	1	1	0	0	0	0	0	0	0	0	0	Extinct (goes to stage 4-B)	8
51	1	1	0	0	1	0	0	0	0	0	1	Extinct (goes to stage 4-B)	8
52	1	1	0	0	1	0	0	0	0	1	0	Extinct (goes to stage 4-B)	8
53	1	1	0	0	1	0	0	0	1	0	0	Extinct (goes to stage 4-B)	8
54	1	1	0	1	0	0	0	0	0	0	1	Extinct (goes to stage 4-B)	8
55	1	1	0	1	0	0	0	0	0	1	0	Extinct (goes to stage 4-B)	8
56	1	1	0	1	0	0	0	0	1	0	0	Extinct (goes to stage 4-B)	8
57	1	1	0	1	1	0	0	0	0	1	1	Extinct (goes to stage 4-B)	8
58	1	1	0	1	1	0	0	0	1	0	1	Extinct (goes to stage 4-B)	8
59	1	1	0	1	1	0	0	0	1	1	0	Extinct (goes to stage 4-B)	8
60	1	1	1	0	0	0	0	0	1	1	1	Extinct (goes to stage 4-B)	8
61	0	1	1	0	0	0	0	0	0	0	0	Extinct (goes to stage 4-B)	7
62	0	1	1	0	1	0	0	0	0	0	1	Extinct (goes to stage 4-B)	7
63	0	1	1	0	1	0	0	0	0	1	0	Extinct (goes to stage 4-B)	7
64	0	1	1	0	1	0	0	0	1	0	0	Extinct (goes to stage 4-B)	7
65	0	1	1	1	0	0	0	0	0	0	1	Extinct (goes to stage 4-B)	7
66	0	1	1	1	0	0	0	0	0	1	0	Extinct (goes to stage 4-B)	7
67	0	1	1	1	0	0	0	0	1	0	0	Extinct (goes to stage 4-B)	7
68	0	1	1	1	1	0	0	0	0	1	1	Extinct (goes to stage 4-B)	7
69	0	1	1	1	1	0	0	0	1	0	1	Extinct (goes to stage 4-B)	7
70	0	1	1	1	1	0	0	0	1	1	0	Extinct (goes to stage 4-B)	7
71	1	0	1	0	0	0	0	0	0	0	0	Extinct (goes to stage 4-B)	7
72	1	0	1	0	1	0	0	0	0	0	1	Extinct (goes to stage 4-B)	7
73	1	0	1	0	1	0	0	0	0	1	0	Extinct (goes to stage 4-B)	7
74	1	0	1	0	1	0	0	0	1	0	0	Extinct (goes to stage 4-B)	7
75	1	0	1	1	0	0	0	0	0	0	1	Extinct (goes to stage 4-B)	7
76	1	0	1	1	0	0	0	0	0	1	0	Extinct (goes to stage 4-B)	7
77	1	0	1	1	0	0	0	0	1	0	0	Extinct (goes to stage 4-B)	7
78	1	0	1	1	1	0	0	0	0	1	1	Extinct (goes to stage 4-B)	7
79	1	0	1	1	1	0	0	0	1	0	1	Extinct (goes to stage 4-B)	7
80	1	0	1	1	1	0	0	0	1	1	0	Extinct (goes to stage 4-B)	7
81	1	1	0	0	0	0	0	0	0	0	1	Extinct (goes to stage 4-B)	7
82	1	1	0	0	0	0	0	0	0	1	0	Extinct (goes to stage 4-B)	7
83	1	1	0	0	0	0	0	0	1	0	0	Extinct (goes to stage 4-B)	7
84	1	1	0	0	1	0	0	0	0	1	1	Extinct (goes to stage 4-B)	7
85	1	1	0	0	1	0	0	0	1	0	1	Extinct (goes to stage 4-B)	7
86	1	1	0	0	1	0	0	0	1	1	0	Extinct (goes to stage 4-B)	7
87	1	1	0	1	0	0	0	0	0	1	1	Extinct (goes to stage 4-B)	7
88	1	1	0	1	0	0	0	0	1	0	1	Extinct (goes to stage 4-B)	7
89	1	1	0	1	0	0	0	0	1	1	0	Extinct (goes to stage 4-B)	7
90	1	1	0	1	1	0	0	0	1	1	1	Extinct (goes to stage 4-B)	7
91	0	1	0	1	1	0	0	0	0	0	0	Contentious	6
92	0	1	1	0	0	0	0	0	0	0	1	Extinct (goes to stage 4-B)	6
93	0	1	1	0	0	0	0	0	0	1	0	Extinct (goes to stage 4-B)	6
94	0	1	1	0	0	0	0	0	1	0	0	Extinct (goes to stage 4-B)	6
95	0	1	1	0	1	0	0	0	0	1	1	Extinct (goes to stage 4-B)	6
96	0	1	1	0	1	0	0	0	1	0	1	Extinct (goes to stage 4-B)	6
97	0	1	1	0	1	0	0	0	1	1	0	Extinct (goes to stage 4-B)	6
98	0	1	1	1	0	0	0	0	0	1	1	Extinct (goes to stage 4-B)	6
99	0	1	1	1	0	0	0	0	1	0	1	Extinct (goes to stage 4-B)	6
100	0	1	1	1	0	0	0	0	1	1	0	Extinct (goes to stage 4-B)	6
101	0	1	1	1	1	0	0	0	1	1	1	Contentious	6
102	1	0	0	1	1	0	0	0	0	0	0	Contentious	6
103	1	0	1	0	0	0	0	0	0	0	1	Extinct (goes to stage 4-B)	6
104	1	0	1	0	0	0	0	0	0	1	0	Extinct (goes to stage 4-B)	6
105	1	0	1	0	0	0	0	0	1	0	0	Extinct (goes to stage 4-B)	6
106	1	0	1	0	1	0	0	0	0	1	1	Extinct (goes to stage 4-B)	6
107	1	0	1	0	1	0	0	0	1	0	1	Extinct (goes to stage 4-B)	6
108	1	0	1	0	1	0	0	0	1	1	0	Extinct (goes to stage 4-B)	6
109	1	0	1	1	0	0	0	0	0	1	1	Extinct (goes to stage 4-B)	6
110	1	0	1	1	0	0	0	0	1	0	1	Extinct (goes to stage 4-B)	6
111	1	0	1	1	0	0	0	0	1	1	0	Extinct (goes to stage 4-B)	6
112	1	0	1	1	1	0	0	0	1	1	1	Extinct (goes to stage 4-B)	6
113	1	1	0	0	0	0	0	0	0	1	1	Extinct (goes to stage 4-B)	6
114	1	1	0	0	0	0	0	0	1	0	1	Extinct (goes to stage 4-B)	6
115	1	1	0	0	0	0	0	0	1	1	0	Extinct (goes to stage 4-B)	6
116	1	1	0	0	1	0	0	0	1	1	1	Extinct (goes to stage 4-B)	6
117	1	1	0	1	0	0	0	0	1	1	1	Non-extinct (goes to stage 4-A)	6
118	0	0	1	1	1	0	0	0	0	0	0	Non-extinct (goes to stage 4-A)	5
119	0	1	0	0	1	0	0	0	0	0	0	Contentious	5
120	0	1	0	1	0	0	0	0	0	0	0	Contentious	5
121	0	1	0	1	1	0	0	0	0	0	1	Contentious	5
122	0	1	0	1	1	0	0	0	0	1	0	Contentious	5
123	0	1	0	1	1	0	0	0	1	0	0	Contentious	5
124	0	1	1	0	0	0	0	0	0	1	1	Contentious	5
125	0	1	1	0	0	0	0	0	1	0	1	Contentious	5
126	0	1	1	0	0	0	0	0	1	1	0	Contentious	5
127	0	1	1	0	1	0	0	0	1	1	1	Contentious	5
128	0	1	1	1	0	0	0	0	1	1	1	Contentious	5
129	1	0	0	0	1	0	0	0	0	0	0	Non-extinct (goes to stage 4-A)	5
130	1	0	0	1	0	0	0	0	0	0	0	Non-extinct (goes to stage 4-A)	5
131	1	0	0	1	1	0	0	0	0	0	1	Non-extinct (goes to stage 4-A)	5
132	1	0	0	1	1	0	0	0	0	1	0	Non-extinct (goes to stage 4-A)	5
133	1	0	0	1	1	0	0	0	1	0	0	Non-extinct (goes to stage 4-A)	5
134	1	0	1	0	0	0	0	0	0	1	1	Contentious	5
135	1	0	1	0	0	0	0	0	1	0	1	Contentious	5
136	1	0	1	0	0	0	0	0	1	1	0	Contentious	5
137	1	0	1	0	1	0	0	0	1	1	1	Contentious	5
138	1	0	1	1	0	0	0	0	1	1	1	Contentious	5
139	1	1	0	0	0	0	0	0	1	1	1	Contentious	5
140	0	0	1	0	1	0	0	0	0	0	0	Non-extinct (goes to stage 4-A)	4
141	0	0	1	1	0	0	0	0	0	0	0	Non-extinct (goes to stage 4-A)	4
142	0	0	1	1	1	0	0	0	0	0	1	Non-extinct (goes to stage 4-A)	4
143	0	0	1	1	1	0	0	0	0	1	0	Non-extinct (goes to stage 4-A)	4
144	0	0	1	1	1	0	0	0	1	0	0	Non-extinct (goes to stage 4-A)	4
145	0	1	0	0	0	0	0	0	0	0	0	Non-extinct (goes to stage 4-A)	4
146	0	1	0	0	1	0	0	0	0	0	1	Non-extinct (goes to stage 4-A)	4
147	0	1	0	0	1	0	0	0	0	1	0	Non-extinct (goes to stage 4-A)	4
148	0	1	0	0	1	0	0	0	1	0	0	Non-extinct (goes to stage 4-A)	4
149	0	1	0	1	0	0	0	0	0	0	1	Non-extinct (goes to stage 4-A)	4
150	0	1	0	1	0	0	0	0	0	1	0	Non-extinct (goes to stage 4-A)	4
151	0	1	0	1	0	0	0	0	1	0	0	Non-extinct (goes to stage 4-A)	4
152	0	1	0	1	1	0	0	0	0	1	1	Non-extinct (goes to stage 4-A)	4
153	0	1	0	1	1	0	0	0	1	0	1	Non-extinct (goes to stage 4-A)	4
154	0	1	0	1	1	0	0	0	1	1	0	Non-extinct (goes to stage 4-A)	4
155	0	1	1	0	0	0	0	0	1	1	1	Contentious	4
156	1	0	0	0	0	0	0	0	0	0	0	Non-extinct (goes to stage 4-A)	4
157	1	0	0	0	1	0	0	0	0	0	1	Non-extinct (goes to stage 4-A)	4
158	1	0	0	0	1	0	0	0	0	1	0	Non-extinct (goes to stage 4-A)	4
159	1	0	0	0	1	0	0	0	1	0	0	Non-extinct (goes to stage 4-A)	4
160	1	0	0	1	0	0	0	0	0	0	1	Non-extinct (goes to stage 4-A)	4
161	1	0	0	1	0	0	0	0	0	1	0	Non-extinct (goes to stage 4-A)	4
162	1	0	0	1	0	0	0	0	1	0	0	Non-extinct (goes to stage 4-A)	4
163	1	0	0	1	1	0	0	0	0	1	1	Non-extinct (goes to stage 4-A)	4
164	1	0	0	1	1	0	0	0	1	0	1	Non-extinct (goes to stage 4-A)	4
165	1	0	0	1	1	0	0	0	1	1	0	Non-extinct (goes to stage 4-A)	4
166	1	0	1	0	0	0	0	0	1	1	1	Non-extinct (goes to stage 4-A)	4
167	0	0	1	0	0	0	0	0	0	0	0	Non-extinct (goes to stage 4-A)	3
168	0	0	1	0	1	0	0	0	0	0	1	Non-extinct (goes to stage 4-A)	3
169	0	0	1	0	1	0	0	0	0	1	0	Non-extinct (goes to stage 4-A)	3
170	0	0	1	0	1	0	0	0	1	0	0	Non-extinct (goes to stage 4-A)	3
171	0	0	1	1	0	0	0	0	0	0	1	Non-extinct (goes to stage 4-A)	3
172	0	0	1	1	0	0	0	0	0	1	0	Non-extinct (goes to stage 4-A)	3
173	0	0	1	1	0	0	0	0	1	0	0	Non-extinct (goes to stage 4-A)	3
174	0	0	1	1	1	0	0	0	0	1	1	Non-extinct (goes to stage 4-A)	3
175	0	0	1	1	1	0	0	0	1	0	1	Non-extinct (goes to stage 4-A)	3
176	0	0	1	1	1	0	0	0	1	1	0	Non-extinct (goes to stage 4-A)	3
177	0	1	0	0	0	0	0	0	0	0	1	Non-extinct (goes to stage 4-A)	3
178	0	1	0	0	0	0	0	0	0	1	0	Non-extinct (goes to stage 4-A)	3
179	0	1	0	0	0	0	0	0	1	0	0	Non-extinct (goes to stage 4-A)	3
180	0	1	0	0	1	0	0	0	0	1	1	Non-extinct (goes to stage 4-A)	3
181	0	1	0	0	1	0	0	0	1	0	1	Non-extinct (goes to stage 4-A)	3
182	0	1	0	0	1	0	0	0	1	1	0	Non-extinct (goes to stage 4-A)	3
183	0	1	0	1	0	0	0	0	0	1	1	Non-extinct (goes to stage 4-A)	3
184	0	1	0	1	0	0	0	0	1	0	1	Non-extinct (goes to stage 4-A)	3
185	0	1	0	1	0	0	0	0	1	1	0	Non-extinct (goes to stage 4-A)	3
186	0	1	0	1	1	0	0	0	1	1	1	Non-extinct (goes to stage 4-A)	3
187	1	0	0	0	0	0	0	0	0	0	1	Non-extinct (goes to stage 4-A)	3
188	1	0	0	0	0	0	0	0	0	1	0	Non-extinct (goes to stage 4-A)	3
189	1	0	0	0	0	0	0	0	1	0	0	Non-extinct (goes to stage 4-A)	3
190	1	0	0	0	1	0	0	0	0	1	1	Non-extinct (goes to stage 4-A)	3
191	1	0	0	0	1	0	0	0	1	0	1	Non-extinct (goes to stage 4-A)	3
192	1	0	0	0	1	0	0	0	1	1	0	Non-extinct (goes to stage 4-A)	3
193	1	0	0	1	0	0	0	0	0	1	1	Non-extinct (goes to stage 4-A)	3
194	1	0	0	1	0	0	0	0	1	0	1	Non-extinct (goes to stage 4-A)	3
195	1	0	0	1	0	0	0	0	1	1	0	Non-extinct (goes to stage 4-A)	3
196	1	0	0	1	1	0	0	0	1	1	1	Non-extinct (goes to stage 4-A)	3
197	0	0	0	1	1	0	0	0	0	0	0	Non-extinct (goes to stage 4-A)	2
198	0	0	1	0	0	0	0	0	0	0	1	Non-extinct (goes to stage 4-A)	2
199	0	0	1	0	0	0	0	0	0	1	0	Non-extinct (goes to stage 4-A)	2
200	0	0	1	0	0	0	0	0	1	0	0	Non-extinct (goes to stage 4-A)	2
201	0	0	1	0	1	0	0	0	0	1	1	Non-extinct (goes to stage 4-A)	2
202	0	0	1	0	1	0	0	0	1	0	1	Non-extinct (goes to stage 4-A)	2
203	0	0	1	0	1	0	0	0	1	1	0	Non-extinct (goes to stage 4-A)	2
204	0	0	1	1	0	0	0	0	0	1	1	Non-extinct (goes to stage 4-A)	2
205	0	0	1	1	0	0	0	0	1	0	1	Non-extinct (goes to stage 4-A)	2
206	0	0	1	1	0	0	0	0	1	1	0	Non-extinct (goes to stage 4-A)	2
207	0	0	1	1	1	0	0	0	1	1	1	Non-extinct (goes to stage 4-A)	2
208	0	1	0	0	0	0	0	0	0	1	1	Non-extinct (goes to stage 4-A)	2
209	0	1	0	0	0	0	0	0	1	0	1	Non-extinct (goes to stage 4-A)	2
210	0	1	0	0	0	0	0	0	1	1	0	Non-extinct (goes to stage 4-A)	2
211	0	1	0	0	1	0	0	0	1	1	1	Non-extinct (goes to stage 4-A)	2
212	0	1	0	1	0	0	0	0	1	1	1	Non-extinct (goes to stage 4-A)	2
213	1	0	0	0	0	0	0	0	0	1	1	Non-extinct (goes to stage 4-A)	2
214	1	0	0	0	0	0	0	0	1	0	1	Non-extinct (goes to stage 4-A)	2
215	1	0	0	0	0	0	0	0	1	1	0	Non-extinct (goes to stage 4-A)	2
216	1	0	0	0	1	0	0	0	1	1	1	Non-extinct (goes to stage 4-A)	2
217	1	0	0	1	0	0	0	0	1	1	1	Non-extinct (goes to stage 4-A)	2
218	1	1	1	1	1	0	0	1	0	0	0	Non-extinct (goes to stage 4-A)	2
219	1	1	1	1	1	0	1	0	0	0	0	Non-extinct (goes to stage 4-A)	2
220	1	1	1	1	1	1	0	0	0	0	0	Non-extinct (goes to stage 4-A)	2
221	0	0	0	0	1	0	0	0	0	0	0	Non-extinct (goes to stage 4-A)	1
222	0	0	0	1	0	0	0	0	0	0	0	Non-extinct (goes to stage 4-A)	1
223	0	0	0	1	1	0	0	0	0	0	1	Non-extinct (goes to stage 4-A)	1
224	0	0	0	1	1	0	0	0	0	1	0	Non-extinct (goes to stage 4-A)	1
225	0	0	0	1	1	0	0	0	1	0	0	Non-extinct (goes to stage 4-A)	1
226	0	0	1	0	0	0	0	0	0	1	1	Non-extinct (goes to stage 4-A)	1
227	0	0	1	0	0	0	0	0	1	0	1	Non-extinct (goes to stage 4-A)	1
228	0	0	1	0	0	0	0	0	1	1	0	Non-extinct (goes to stage 4-A)	1
229	0	0	1	0	1	0	0	0	1	1	1	Non-extinct (goes to stage 4-A)	1
230	0	0	1	1	0	0	0	0	1	1	1	Non-extinct (goes to stage 4-A)	1
231	0	1	0	0	0	0	0	0	1	1	1	Non-extinct (goes to stage 4-A)	1
232	1	0	0	0	0	0	0	0	1	1	1	Non-extinct (goes to stage 4-A)	1
233	1	1	1	0	1	0	0	1	0	0	0	Non-extinct (goes to stage 4-A)	1
234	1	1	1	0	1	0	1	0	0	0	0	Non-extinct (goes to stage 4-A)	1
235	1	1	1	0	1	1	0	0	0	0	0	Non-extinct (goes to stage 4-A)	1
236	1	1	1	1	0	0	0	1	0	0	0	Non-extinct (goes to stage 4-A)	1
237	1	1	1	1	0	0	1	0	0	0	0	Non-extinct (goes to stage 4-A)	1
238	1	1	1	1	0	1	0	0	0	0	0	Non-extinct (goes to stage 4-A)	1
239	1	1	1	1	1	0	0	1	0	0	1	Non-extinct (goes to stage 4-A)	1
240	1	1	1	1	1	0	0	1	0	1	0	Non-extinct (goes to stage 4-A)	1
241	1	1	1	1	1	0	0	1	1	0	0	Non-extinct (goes to stage 4-A)	1
242	1	1	1	1	1	0	1	0	0	0	1	Non-extinct (goes to stage 4-A)	1
243	1	1	1	1	1	0	1	0	0	1	0	Non-extinct (goes to stage 4-A)	1
244	1	1	1	1	1	0	1	0	1	0	0	Non-extinct (goes to stage 4-A)	1
245	1	1	1	1	1	1	0	0	0	0	1	Non-extinct (goes to stage 4-A)	1
246	1	1	1	1	1	1	0	0	0	1	0	Non-extinct (goes to stage 4-A)	1
247	1	1	1	1	1	1	0	0	1	0	0	Non-extinct (goes to stage 4-A)	1
248	0	0	0	0	0	0	0	0	0	0	0	Non-extinct (goes to stage 4-A)	0
249	0	0	0	0	1	0	0	0	0	0	1	Non-extinct (goes to stage 4-A)	0
250	0	0	0	0	1	0	0	0	0	1	0	Non-extinct (goes to stage 4-A)	0
251	0	0	0	0	1	0	0	0	1	0	0	Non-extinct (goes to stage 4-A)	0
252	0	0	0	1	0	0	0	0	0	0	1	Non-extinct (goes to stage 4-A)	0
253	0	0	0	1	0	0	0	0	0	1	0	Non-extinct (goes to stage 4-A)	0
254	0	0	0	1	0	0	0	0	1	0	0	Non-extinct (goes to stage 4-A)	0
255	0	0	0	1	1	0	0	0	0	1	1	Non-extinct (goes to stage 4-A)	0
256	0	0	0	1	1	0	0	0	1	0	1	Non-extinct (goes to stage 4-A)	0
257	0	0	0	1	1	0	0	0	1	1	0	Non-extinct (goes to stage 4-A)	0
258	0	0	1	0	0	0	0	0	1	1	1	Non-extinct (goes to stage 4-A)	0
259	1	1	1	0	0	0	0	1	0	0	0	Non-extinct (goes to stage 4-A)	0
260	1	1	1	0	0	0	1	0	0	0	0	Non-extinct (goes to stage 4-A)	0
261	1	1	1	0	0	1	0	0	0	0	0	Non-extinct (goes to stage 4-A)	0
262	1	1	1	0	1	0	0	1	0	0	1	Non-extinct (goes to stage 4-A)	0
263	1	1	1	0	1	0	0	1	0	1	0	Non-extinct (goes to stage 4-A)	0
264	1	1	1	0	1	0	0	1	1	0	0	Non-extinct (goes to stage 4-A)	0
265	1	1	1	0	1	0	1	0	0	0	1	Non-extinct (goes to stage 4-A)	0
266	1	1	1	0	1	0	1	0	0	1	0	Non-extinct (goes to stage 4-A)	0
267	1	1	1	0	1	0	1	0	1	0	0	Non-extinct (goes to stage 4-A)	0
268	1	1	1	0	1	1	0	0	0	0	1	Non-extinct (goes to stage 4-A)	0
269	1	1	1	0	1	1	0	0	0	1	0	Non-extinct (goes to stage 4-A)	0
270	1	1	1	0	1	1	0	0	1	0	0	Non-extinct (goes to stage 4-A)	0
271	1	1	1	1	0	0	0	1	0	0	1	Non-extinct (goes to stage 4-A)	0
272	1	1	1	1	0	0	0	1	0	1	0	Non-extinct (goes to stage 4-A)	0
273	1	1	1	1	0	0	0	1	1	0	0	Non-extinct (goes to stage 4-A)	0
274	1	1	1	1	0	0	1	0	0	0	1	Non-extinct (goes to stage 4-A)	0
275	1	1	1	1	0	0	1	0	0	1	0	Non-extinct (goes to stage 4-A)	0
276	1	1	1	1	0	0	1	0	1	0	0	Non-extinct (goes to stage 4-A)	0
277	1	1	1	1	0	1	0	0	0	0	1	Non-extinct (goes to stage 4-A)	0
278	1	1	1	1	0	1	0	0	0	1	0	Non-extinct (goes to stage 4-A)	0
279	1	1	1	1	0	1	0	0	1	0	0	Non-extinct (goes to stage 4-A)	0
280	1	1	1	1	1	0	0	1	0	1	1	Non-extinct (goes to stage 4-A)	0
281	1	1	1	1	1	0	0	1	1	0	1	Non-extinct (goes to stage 4-A)	0
282	1	1	1	1	1	0	0	1	1	1	0	Non-extinct (goes to stage 4-A)	0
283	1	1	1	1	1	0	1	0	0	1	1	Non-extinct (goes to stage 4-A)	0
284	1	1	1	1	1	0	1	0	1	0	1	Non-extinct (goes to stage 4-A)	0
285	1	1	1	1	1	0	1	0	1	1	0	Non-extinct (goes to stage 4-A)	0
286	1	1	1	1	1	1	0	0	0	1	1	Non-extinct (goes to stage 4-A)	0
287	1	1	1	1	1	1	0	0	1	0	1	Non-extinct (goes to stage 4-A)	0
288	1	1	1	1	1	1	0	0	1	1	0	Non-extinct (goes to stage 4-A)	0
289	0	0	0	0	0	0	0	0	0	0	1	Non-extinct (goes to stage 4-A)	-1
290	0	0	0	0	0	0	0	0	0	1	0	Non-extinct (goes to stage 4-A)	-1
291	0	0	0	0	0	0	0	0	1	0	0	Non-extinct (goes to stage 4-A)	-1
292	0	0	0	0	1	0	0	0	0	1	1	Non-extinct (goes to stage 4-A)	-1
293	0	0	0	0	1	0	0	0	1	0	1	Non-extinct (goes to stage 4-A)	-1
294	0	0	0	0	1	0	0	0	1	1	0	Non-extinct (goes to stage 4-A)	-1
295	0	0	0	1	0	0	0	0	0	1	1	Non-extinct (goes to stage 4-A)	-1
296	0	0	0	1	0	0	0	0	1	0	1	Non-extinct (goes to stage 4-A)	-1
297	0	0	0	1	0	0	0	0	1	1	0	Non-extinct (goes to stage 4-A)	-1
298	0	0	0	1	1	0	0	0	1	1	1	Non-extinct (goes to stage 4-A)	-1
299	1	1	0	1	1	0	0	1	0	0	0	Non-extinct (goes to stage 4-A)	-1
300	1	1	0	1	1	0	1	0	0	0	0	Non-extinct (goes to stage 4-A)	-1
301	1	1	0	1	1	1	0	0	0	0	0	Non-extinct (goes to stage 4-A)	-1
302	1	1	1	0	0	0	0	1	0	0	1	Non-extinct (goes to stage 4-A)	-1
303	1	1	1	0	0	0	0	1	0	1	0	Non-extinct (goes to stage 4-A)	-1
304	1	1	1	0	0	0	0	1	1	0	0	Non-extinct (goes to stage 4-A)	-1
305	1	1	1	0	0	0	1	0	0	0	1	Non-extinct (goes to stage 4-A)	-1
306	1	1	1	0	0	0	1	0	0	1	0	Non-extinct (goes to stage 4-A)	-1
307	1	1	1	0	0	0	1	0	1	0	0	Non-extinct (goes to stage 4-A)	-1
308	1	1	1	0	0	1	0	0	0	0	1	Non-extinct (goes to stage 4-A)	-1
309	1	1	1	0	0	1	0	0	0	1	0	Non-extinct (goes to stage 4-A)	-1
310	1	1	1	0	0	1	0	0	1	0	0	Non-extinct (goes to stage 4-A)	-1
311	1	1	1	0	1	0	0	1	0	1	1	Non-extinct (goes to stage 4-A)	-1
312	1	1	1	0	1	0	0	1	1	0	1	Non-extinct (goes to stage 4-A)	-1
313	1	1	1	0	1	0	0	1	1	1	0	Non-extinct (goes to stage 4-A)	-1
314	1	1	1	0	1	0	1	0	0	1	1	Non-extinct (goes to stage 4-A)	-1
315	1	1	1	0	1	0	1	0	1	0	1	Non-extinct (goes to stage 4-A)	-1
316	1	1	1	0	1	0	1	0	1	1	0	Non-extinct (goes to stage 4-A)	-1
317	1	1	1	0	1	1	0	0	0	1	1	Non-extinct (goes to stage 4-A)	-1
318	1	1	1	0	1	1	0	0	1	0	1	Non-extinct (goes to stage 4-A)	-1
319	1	1	1	0	1	1	0	0	1	1	0	Non-extinct (goes to stage 4-A)	-1
320	1	1	1	1	0	0	0	1	0	1	1	Non-extinct (goes to stage 4-A)	-1
321	1	1	1	1	0	0	0	1	1	0	1	Non-extinct (goes to stage 4-A)	-1
322	1	1	1	1	0	0	0	1	1	1	0	Non-extinct (goes to stage 4-A)	-1
323	1	1	1	1	0	0	1	0	0	1	1	Non-extinct (goes to stage 4-A)	-1
324	1	1	1	1	0	0	1	0	1	0	1	Non-extinct (goes to stage 4-A)	-1
325	1	1	1	1	0	0	1	0	1	1	0	Non-extinct (goes to stage 4-A)	-1
326	1	1	1	1	0	1	0	0	0	1	1	Non-extinct (goes to stage 4-A)	-1
327	1	1	1	1	0	1	0	0	1	0	1	Non-extinct (goes to stage 4-A)	-1
328	1	1	1	1	0	1	0	0	1	1	0	Non-extinct (goes to stage 4-A)	-1
329	1	1	1	1	1	0	0	1	1	1	1	Non-extinct (goes to stage 4-A)	-1
330	1	1	1	1	1	0	1	0	1	1	1	Non-extinct (goes to stage 4-A)	-1
331	1	1	1	1	1	1	0	0	1	1	1	Non-extinct (goes to stage 4-A)	-1
332	0	0	0	0	0	0	0	0	0	1	1	Non-extinct (goes to stage 4-A)	-2
333	0	0	0	0	0	0	0	0	1	0	1	Non-extinct (goes to stage 4-A)	-2
334	0	0	0	0	0	0	0	0	1	1	0	Non-extinct (goes to stage 4-A)	-2
335	0	0	0	0	1	0	0	0	1	1	1	Non-extinct (goes to stage 4-A)	-2
336	0	0	0	1	0	0	0	0	1	1	1	Non-extinct (goes to stage 4-A)	-2
337	0	1	1	1	1	0	0	1	0	0	0	Non-extinct (goes to stage 4-A)	-2
338	0	1	1	1	1	0	1	0	0	0	0	Non-extinct (goes to stage 4-A)	-2
339	0	1	1	1	1	1	0	0	0	0	0	Non-extinct (goes to stage 4-A)	-2
340	1	0	1	1	1	0	0	1	0	0	0	Non-extinct (goes to stage 4-A)	-2
341	1	0	1	1	1	0	1	0	0	0	0	Non-extinct (goes to stage 4-A)	-2
342	1	0	1	1	1	1	0	0	0	0	0	Non-extinct (goes to stage 4-A)	-2
343	1	1	0	0	1	0	0	1	0	0	0	Non-extinct (goes to stage 4-A)	-2
344	1	1	0	0	1	0	1	0	0	0	0	Non-extinct (goes to stage 4-A)	-2
345	1	1	0	0	1	1	0	0	0	0	0	Non-extinct (goes to stage 4-A)	-2
346	1	1	0	1	0	0	0	1	0	0	0	Non-extinct (goes to stage 4-A)	-2
347	1	1	0	1	0	0	1	0	0	0	0	Non-extinct (goes to stage 4-A)	-2
348	1	1	0	1	0	1	0	0	0	0	0	Non-extinct (goes to stage 4-A)	-2
349	1	1	0	1	1	0	0	1	0	0	1	Non-extinct (goes to stage 4-A)	-2
350	1	1	0	1	1	0	0	1	0	1	0	Non-extinct (goes to stage 4-A)	-2
351	1	1	0	1	1	0	0	1	1	0	0	Non-extinct (goes to stage 4-A)	-2
352	1	1	0	1	1	0	1	0	0	0	1	Non-extinct (goes to stage 4-A)	-2
353	1	1	0	1	1	0	1	0	0	1	0	Non-extinct (goes to stage 4-A)	-2
354	1	1	0	1	1	0	1	0	1	0	0	Non-extinct (goes to stage 4-A)	-2
355	1	1	0	1	1	1	0	0	0	0	1	Non-extinct (goes to stage 4-A)	-2
356	1	1	0	1	1	1	0	0	0	1	0	Non-extinct (goes to stage 4-A)	-2
357	1	1	0	1	1	1	0	0	1	0	0	Non-extinct (goes to stage 4-A)	-2
358	1	1	1	0	0	0	0	1	0	1	1	Non-extinct (goes to stage 4-A)	-2
359	1	1	1	0	0	0	0	1	1	0	1	Non-extinct (goes to stage 4-A)	-2
360	1	1	1	0	0	0	0	1	1	1	0	Non-extinct (goes to stage 4-A)	-2
361	1	1	1	0	0	0	1	0	0	1	1	Non-extinct (goes to stage 4-A)	-2
362	1	1	1	0	0	0	1	0	1	0	1	Non-extinct (goes to stage 4-A)	-2
363	1	1	1	0	0	0	1	0	1	1	0	Non-extinct (goes to stage 4-A)	-2
364	1	1	1	0	0	1	0	0	0	1	1	Non-extinct (goes to stage 4-A)	-2
365	1	1	1	0	0	1	0	0	1	0	1	Non-extinct (goes to stage 4-A)	-2
366	1	1	1	0	0	1	0	0	1	1	0	Non-extinct (goes to stage 4-A)	-2
367	1	1	1	0	1	0	0	1	1	1	1	Non-extinct (goes to stage 4-A)	-2
368	1	1	1	0	1	0	1	0	1	1	1	Non-extinct (goes to stage 4-A)	-2
369	1	1	1	0	1	1	0	0	1	1	1	Non-extinct (goes to stage 4-A)	-2
370	1	1	1	1	0	0	0	1	1	1	1	Non-extinct (goes to stage 4-A)	-2
371	1	1	1	1	0	0	1	0	1	1	1	Non-extinct (goes to stage 4-A)	-2
372	1	1	1	1	0	1	0	0	1	1	1	Non-extinct (goes to stage 4-A)	-2
373	0	0	0	0	0	0	0	0	1	1	1	Non-extinct (goes to stage 4-A)	-3
374	0	1	1	0	1	0	0	1	0	0	0	Non-extinct (goes to stage 4-A)	-3
375	0	1	1	0	1	0	1	0	0	0	0	Non-extinct (goes to stage 4-A)	-3
376	0	1	1	0	1	1	0	0	0	0	0	Non-extinct (goes to stage 4-A)	-3
377	0	1	1	1	0	0	0	1	0	0	0	Non-extinct (goes to stage 4-A)	-3
378	0	1	1	1	0	0	1	0	0	0	0	Non-extinct (goes to stage 4-A)	-3
379	0	1	1	1	0	1	0	0	0	0	0	Non-extinct (goes to stage 4-A)	-3
380	0	1	1	1	1	0	0	1	0	0	1	Non-extinct (goes to stage 4-A)	-3
381	0	1	1	1	1	0	0	1	0	1	0	Non-extinct (goes to stage 4-A)	-3
382	0	1	1	1	1	0	0	1	1	0	0	Non-extinct (goes to stage 4-A)	-3
383	0	1	1	1	1	0	1	0	0	0	1	Non-extinct (goes to stage 4-A)	-3
384	0	1	1	1	1	0	1	0	0	1	0	Non-extinct (goes to stage 4-A)	-3
385	0	1	1	1	1	0	1	0	1	0	0	Non-extinct (goes to stage 4-A)	-3
386	0	1	1	1	1	1	0	0	0	0	1	Non-extinct (goes to stage 4-A)	-3
387	0	1	1	1	1	1	0	0	0	1	0	Non-extinct (goes to stage 4-A)	-3
388	0	1	1	1	1	1	0	0	1	0	0	Non-extinct (goes to stage 4-A)	-3
389	1	0	1	0	1	0	0	1	0	0	0	Non-extinct (goes to stage 4-A)	-3
390	1	0	1	0	1	0	1	0	0	0	0	Non-extinct (goes to stage 4-A)	-3
391	1	0	1	0	1	1	0	0	0	0	0	Non-extinct (goes to stage 4-A)	-3
392	1	0	1	1	0	0	0	1	0	0	0	Non-extinct (goes to stage 4-A)	-3
393	1	0	1	1	0	0	1	0	0	0	0	Non-extinct (goes to stage 4-A)	-3
394	1	0	1	1	0	1	0	0	0	0	0	Non-extinct (goes to stage 4-A)	-3
395	1	0	1	1	1	0	0	1	0	0	1	Non-extinct (goes to stage 4-A)	-3
396	1	0	1	1	1	0	0	1	0	1	0	Non-extinct (goes to stage 4-A)	-3
397	1	0	1	1	1	0	0	1	1	0	0	Non-extinct (goes to stage 4-A)	-3
398	1	0	1	1	1	0	1	0	0	0	1	Non-extinct (goes to stage 4-A)	-3
399	1	0	1	1	1	0	1	0	0	1	0	Non-extinct (goes to stage 4-A)	-3
400	1	0	1	1	1	0	1	0	1	0	0	Non-extinct (goes to stage 4-A)	-3
401	1	0	1	1	1	1	0	0	0	0	1	Non-extinct (goes to stage 4-A)	-3
402	1	0	1	1	1	1	0	0	0	1	0	Non-extinct (goes to stage 4-A)	-3
403	1	0	1	1	1	1	0	0	1	0	0	Non-extinct (goes to stage 4-A)	-3
404	1	1	0	0	0	0	0	1	0	0	0	Non-extinct (goes to stage 4-A)	-3
405	1	1	0	0	0	0	1	0	0	0	0	Non-extinct (goes to stage 4-A)	-3
406	1	1	0	0	0	1	0	0	0	0	0	Non-extinct (goes to stage 4-A)	-3
407	1	1	0	0	1	0	0	1	0	0	1	Non-extinct (goes to stage 4-A)	-3
408	1	1	0	0	1	0	0	1	0	1	0	Non-extinct (goes to stage 4-A)	-3
409	1	1	0	0	1	0	0	1	1	0	0	Non-extinct (goes to stage 4-A)	-3
410	1	1	0	0	1	0	1	0	0	0	1	Non-extinct (goes to stage 4-A)	-3
411	1	1	0	0	1	0	1	0	0	1	0	Non-extinct (goes to stage 4-A)	-3
412	1	1	0	0	1	0	1	0	1	0	0	Non-extinct (goes to stage 4-A)	-3
413	1	1	0	0	1	1	0	0	0	0	1	Non-extinct (goes to stage 4-A)	-3
414	1	1	0	0	1	1	0	0	0	1	0	Non-extinct (goes to stage 4-A)	-3
415	1	1	0	0	1	1	0	0	1	0	0	Non-extinct (goes to stage 4-A)	-3
416	1	1	0	1	0	0	0	1	0	0	1	Non-extinct (goes to stage 4-A)	-3
417	1	1	0	1	0	0	0	1	0	1	0	Non-extinct (goes to stage 4-A)	-3
418	1	1	0	1	0	0	0	1	1	0	0	Non-extinct (goes to stage 4-A)	-3
419	1	1	0	1	0	0	1	0	0	0	1	Non-extinct (goes to stage 4-A)	-3
420	1	1	0	1	0	0	1	0	0	1	0	Non-extinct (goes to stage 4-A)	-3
421	1	1	0	1	0	0	1	0	1	0	0	Non-extinct (goes to stage 4-A)	-3
422	1	1	0	1	0	1	0	0	0	0	1	Non-extinct (goes to stage 4-A)	-3
423	1	1	0	1	0	1	0	0	0	1	0	Non-extinct (goes to stage 4-A)	-3
424	1	1	0	1	0	1	0	0	1	0	0	Non-extinct (goes to stage 4-A)	-3
425	1	1	0	1	1	0	0	1	0	1	1	Non-extinct (goes to stage 4-A)	-3
426	1	1	0	1	1	0	0	1	1	0	1	Non-extinct (goes to stage 4-A)	-3
427	1	1	0	1	1	0	0	1	1	1	0	Non-extinct (goes to stage 4-A)	-3
428	1	1	0	1	1	0	1	0	0	1	1	Non-extinct (goes to stage 4-A)	-3
429	1	1	0	1	1	0	1	0	1	0	1	Non-extinct (goes to stage 4-A)	-3
430	1	1	0	1	1	0	1	0	1	1	0	Non-extinct (goes to stage 4-A)	-3
431	1	1	0	1	1	1	0	0	0	1	1	Non-extinct (goes to stage 4-A)	-3
432	1	1	0	1	1	1	0	0	1	0	1	Non-extinct (goes to stage 4-A)	-3
433	1	1	0	1	1	1	0	0	1	1	0	Non-extinct (goes to stage 4-A)	-3
434	1	1	1	0	0	0	0	1	1	1	1	Non-extinct (goes to stage 4-A)	-3
435	1	1	1	0	0	0	1	0	1	1	1	Non-extinct (goes to stage 4-A)	-3
436	1	1	1	0	0	1	0	0	1	1	1	Non-extinct (goes to stage 4-A)	-3
437	0	1	1	0	0	0	0	1	0	0	0	Non-extinct (goes to stage 4-A)	-4
438	0	1	1	0	0	0	1	0	0	0	0	Non-extinct (goes to stage 4-A)	-4
439	0	1	1	0	0	1	0	0	0	0	0	Non-extinct (goes to stage 4-A)	-4
440	0	1	1	0	1	0	0	1	0	0	1	Non-extinct (goes to stage 4-A)	-4
441	0	1	1	0	1	0	0	1	0	1	0	Non-extinct (goes to stage 4-A)	-4
442	0	1	1	0	1	0	0	1	1	0	0	Non-extinct (goes to stage 4-A)	-4
443	0	1	1	0	1	0	1	0	0	0	1	Non-extinct (goes to stage 4-A)	-4
444	0	1	1	0	1	0	1	0	0	1	0	Non-extinct (goes to stage 4-A)	-4
445	0	1	1	0	1	0	1	0	1	0	0	Non-extinct (goes to stage 4-A)	-4
446	0	1	1	0	1	1	0	0	0	0	1	Non-extinct (goes to stage 4-A)	-4
447	0	1	1	0	1	1	0	0	0	1	0	Non-extinct (goes to stage 4-A)	-4
448	0	1	1	0	1	1	0	0	1	0	0	Non-extinct (goes to stage 4-A)	-4
449	0	1	1	1	0	0	0	1	0	0	1	Non-extinct (goes to stage 4-A)	-4
450	0	1	1	1	0	0	0	1	0	1	0	Non-extinct (goes to stage 4-A)	-4
451	0	1	1	1	0	0	0	1	1	0	0	Non-extinct (goes to stage 4-A)	-4
452	0	1	1	1	0	0	1	0	0	0	1	Non-extinct (goes to stage 4-A)	-4
453	0	1	1	1	0	0	1	0	0	1	0	Non-extinct (goes to stage 4-A)	-4
454	0	1	1	1	0	0	1	0	1	0	0	Non-extinct (goes to stage 4-A)	-4
455	0	1	1	1	0	1	0	0	0	0	1	Non-extinct (goes to stage 4-A)	-4
456	0	1	1	1	0	1	0	0	0	1	0	Non-extinct (goes to stage 4-A)	-4
457	0	1	1	1	0	1	0	0	1	0	0	Non-extinct (goes to stage 4-A)	-4
458	0	1	1	1	1	0	0	1	0	1	1	Non-extinct (goes to stage 4-A)	-4
459	0	1	1	1	1	0	0	1	1	0	1	Non-extinct (goes to stage 4-A)	-4
460	0	1	1	1	1	0	0	1	1	1	0	Non-extinct (goes to stage 4-A)	-4
461	0	1	1	1	1	0	1	0	0	1	1	Non-extinct (goes to stage 4-A)	-4
462	0	1	1	1	1	0	1	0	1	0	1	Non-extinct (goes to stage 4-A)	-4
463	0	1	1	1	1	0	1	0	1	1	0	Non-extinct (goes to stage 4-A)	-4
464	0	1	1	1	1	1	0	0	0	1	1	Non-extinct (goes to stage 4-A)	-4
465	0	1	1	1	1	1	0	0	1	0	1	Non-extinct (goes to stage 4-A)	-4
466	0	1	1	1	1	1	0	0	1	1	0	Non-extinct (goes to stage 4-A)	-4
467	1	0	1	0	0	0	0	1	0	0	0	Non-extinct (goes to stage 4-A)	-4
468	1	0	1	0	0	0	1	0	0	0	0	Non-extinct (goes to stage 4-A)	-4
469	1	0	1	0	0	1	0	0	0	0	0	Non-extinct (goes to stage 4-A)	-4
470	1	0	1	0	1	0	0	1	0	0	1	Non-extinct (goes to stage 4-A)	-4
471	1	0	1	0	1	0	0	1	0	1	0	Non-extinct (goes to stage 4-A)	-4
472	1	0	1	0	1	0	0	1	1	0	0	Non-extinct (goes to stage 4-A)	-4
473	1	0	1	0	1	0	1	0	0	0	1	Non-extinct (goes to stage 4-A)	-4
474	1	0	1	0	1	0	1	0	0	1	0	Non-extinct (goes to stage 4-A)	-4
475	1	0	1	0	1	0	1	0	1	0	0	Non-extinct (goes to stage 4-A)	-4
476	1	0	1	0	1	1	0	0	0	0	1	Non-extinct (goes to stage 4-A)	-4
477	1	0	1	0	1	1	0	0	0	1	0	Non-extinct (goes to stage 4-A)	-4
478	1	0	1	0	1	1	0	0	1	0	0	Non-extinct (goes to stage 4-A)	-4
479	1	0	1	1	0	0	0	1	0	0	1	Non-extinct (goes to stage 4-A)	-4
480	1	0	1	1	0	0	0	1	0	1	0	Non-extinct (goes to stage 4-A)	-4
481	1	0	1	1	0	0	0	1	1	0	0	Non-extinct (goes to stage 4-A)	-4
482	1	0	1	1	0	0	1	0	0	0	1	Non-extinct (goes to stage 4-A)	-4
483	1	0	1	1	0	0	1	0	0	1	0	Non-extinct (goes to stage 4-A)	-4
484	1	0	1	1	0	0	1	0	1	0	0	Non-extinct (goes to stage 4-A)	-4
485	1	0	1	1	0	1	0	0	0	0	1	Non-extinct (goes to stage 4-A)	-4
486	1	0	1	1	0	1	0	0	0	1	0	Non-extinct (goes to stage 4-A)	-4
487	1	0	1	1	0	1	0	0	1	0	0	Non-extinct (goes to stage 4-A)	-4
488	1	0	1	1	1	0	0	1	0	1	1	Non-extinct (goes to stage 4-A)	-4
489	1	0	1	1	1	0	0	1	1	0	1	Non-extinct (goes to stage 4-A)	-4
490	1	0	1	1	1	0	0	1	1	1	0	Non-extinct (goes to stage 4-A)	-4
491	1	0	1	1	1	0	1	0	0	1	1	Non-extinct (goes to stage 4-A)	-4
492	1	0	1	1	1	0	1	0	1	0	1	Non-extinct (goes to stage 4-A)	-4
493	1	0	1	1	1	0	1	0	1	1	0	Non-extinct (goes to stage 4-A)	-4
494	1	0	1	1	1	1	0	0	0	1	1	Non-extinct (goes to stage 4-A)	-4
495	1	0	1	1	1	1	0	0	1	0	1	Non-extinct (goes to stage 4-A)	-4
496	1	0	1	1	1	1	0	0	1	1	0	Non-extinct (goes to stage 4-A)	-4
497	1	1	0	0	0	0	0	1	0	0	1	Non-extinct (goes to stage 4-A)	-4
498	1	1	0	0	0	0	0	1	0	1	0	Non-extinct (goes to stage 4-A)	-4
499	1	1	0	0	0	0	0	1	1	0	0	Non-extinct (goes to stage 4-A)	-4
500	1	1	0	0	0	0	1	0	0	0	1	Non-extinct (goes to stage 4-A)	-4
501	1	1	0	0	0	0	1	0	0	1	0	Non-extinct (goes to stage 4-A)	-4
502	1	1	0	0	0	0	1	0	1	0	0	Non-extinct (goes to stage 4-A)	-4
503	1	1	0	0	0	1	0	0	0	0	1	Non-extinct (goes to stage 4-A)	-4
504	1	1	0	0	0	1	0	0	0	1	0	Non-extinct (goes to stage 4-A)	-4
505	1	1	0	0	0	1	0	0	1	0	0	Non-extinct (goes to stage 4-A)	-4
506	1	1	0	0	1	0	0	1	0	1	1	Non-extinct (goes to stage 4-A)	-4
507	1	1	0	0	1	0	0	1	1	0	1	Non-extinct (goes to stage 4-A)	-4
508	1	1	0	0	1	0	0	1	1	1	0	Non-extinct (goes to stage 4-A)	-4
509	1	1	0	0	1	0	1	0	0	1	1	Non-extinct (goes to stage 4-A)	-4
510	1	1	0	0	1	0	1	0	1	0	1	Non-extinct (goes to stage 4-A)	-4
511	1	1	0	0	1	0	1	0	1	1	0	Non-extinct (goes to stage 4-A)	-4
512	1	1	0	0	1	1	0	0	0	1	1	Non-extinct (goes to stage 4-A)	-4
513	1	1	0	0	1	1	0	0	1	0	1	Non-extinct (goes to stage 4-A)	-4
514	1	1	0	0	1	1	0	0	1	1	0	Non-extinct (goes to stage 4-A)	-4
515	1	1	0	1	0	0	0	1	0	1	1	Non-extinct (goes to stage 4-A)	-4
516	1	1	0	1	0	0	0	1	1	0	1	Non-extinct (goes to stage 4-A)	-4
517	1	1	0	1	0	0	0	1	1	1	0	Non-extinct (goes to stage 4-A)	-4
518	1	1	0	1	0	0	1	0	0	1	1	Non-extinct (goes to stage 4-A)	-4
519	1	1	0	1	0	0	1	0	1	0	1	Non-extinct (goes to stage 4-A)	-4
520	1	1	0	1	0	0	1	0	1	1	0	Non-extinct (goes to stage 4-A)	-4
521	1	1	0	1	0	1	0	0	0	1	1	Non-extinct (goes to stage 4-A)	-4
522	1	1	0	1	0	1	0	0	1	0	1	Non-extinct (goes to stage 4-A)	-4
523	1	1	0	1	0	1	0	0	1	1	0	Non-extinct (goes to stage 4-A)	-4
524	1	1	0	1	1	0	0	1	1	1	1	Non-extinct (goes to stage 4-A)	-4
525	1	1	0	1	1	0	1	0	1	1	1	Non-extinct (goes to stage 4-A)	-4
526	1	1	0	1	1	1	0	0	1	1	1	Non-extinct (goes to stage 4-A)	-4
527	0	1	0	1	1	0	0	1	0	0	0	Non-extinct (goes to stage 4-A)	-5
528	0	1	0	1	1	0	1	0	0	0	0	Non-extinct (goes to stage 4-A)	-5
529	0	1	0	1	1	1	0	0	0	0	0	Non-extinct (goes to stage 4-A)	-5
530	0	1	1	0	0	0	0	1	0	0	1	Non-extinct (goes to stage 4-A)	-5
531	0	1	1	0	0	0	0	1	0	1	0	Non-extinct (goes to stage 4-A)	-5
532	0	1	1	0	0	0	0	1	1	0	0	Non-extinct (goes to stage 4-A)	-5
533	0	1	1	0	0	0	1	0	0	0	1	Non-extinct (goes to stage 4-A)	-5
534	0	1	1	0	0	0	1	0	0	1	0	Non-extinct (goes to stage 4-A)	-5
535	0	1	1	0	0	0	1	0	1	0	0	Non-extinct (goes to stage 4-A)	-5
536	0	1	1	0	0	1	0	0	0	0	1	Non-extinct (goes to stage 4-A)	-5
537	0	1	1	0	0	1	0	0	0	1	0	Non-extinct (goes to stage 4-A)	-5
538	0	1	1	0	0	1	0	0	1	0	0	Non-extinct (goes to stage 4-A)	-5
539	0	1	1	0	1	0	0	1	0	1	1	Non-extinct (goes to stage 4-A)	-5
540	0	1	1	0	1	0	0	1	1	0	1	Non-extinct (goes to stage 4-A)	-5
541	0	1	1	0	1	0	0	1	1	1	0	Non-extinct (goes to stage 4-A)	-5
542	0	1	1	0	1	0	1	0	0	1	1	Non-extinct (goes to stage 4-A)	-5
543	0	1	1	0	1	0	1	0	1	0	1	Non-extinct (goes to stage 4-A)	-5
544	0	1	1	0	1	0	1	0	1	1	0	Non-extinct (goes to stage 4-A)	-5
545	0	1	1	0	1	1	0	0	0	1	1	Non-extinct (goes to stage 4-A)	-5
546	0	1	1	0	1	1	0	0	1	0	1	Non-extinct (goes to stage 4-A)	-5
547	0	1	1	0	1	1	0	0	1	1	0	Non-extinct (goes to stage 4-A)	-5
548	0	1	1	1	0	0	0	1	0	1	1	Non-extinct (goes to stage 4-A)	-5
549	0	1	1	1	0	0	0	1	1	0	1	Non-extinct (goes to stage 4-A)	-5
550	0	1	1	1	0	0	0	1	1	1	0	Non-extinct (goes to stage 4-A)	-5
551	0	1	1	1	0	0	1	0	0	1	1	Non-extinct (goes to stage 4-A)	-5
552	0	1	1	1	0	0	1	0	1	0	1	Non-extinct (goes to stage 4-A)	-5
553	0	1	1	1	0	0	1	0	1	1	0	Non-extinct (goes to stage 4-A)	-5
554	0	1	1	1	0	1	0	0	0	1	1	Non-extinct (goes to stage 4-A)	-5
555	0	1	1	1	0	1	0	0	1	0	1	Non-extinct (goes to stage 4-A)	-5
556	0	1	1	1	0	1	0	0	1	1	0	Non-extinct (goes to stage 4-A)	-5
557	0	1	1	1	1	0	0	1	1	1	1	Non-extinct (goes to stage 4-A)	-5
558	0	1	1	1	1	0	1	0	1	1	1	Non-extinct (goes to stage 4-A)	-5
559	0	1	1	1	1	1	0	0	1	1	1	Non-extinct (goes to stage 4-A)	-5
560	1	0	0	1	1	0	0	1	0	0	0	Non-extinct (goes to stage 4-A)	-5
561	1	0	0	1	1	0	1	0	0	0	0	Non-extinct (goes to stage 4-A)	-5
562	1	0	0	1	1	1	0	0	0	0	0	Non-extinct (goes to stage 4-A)	-5
563	1	0	1	0	0	0	0	1	0	0	1	Non-extinct (goes to stage 4-A)	-5
564	1	0	1	0	0	0	0	1	0	1	0	Non-extinct (goes to stage 4-A)	-5
565	1	0	1	0	0	0	0	1	1	0	0	Non-extinct (goes to stage 4-A)	-5
566	1	0	1	0	0	0	1	0	0	0	1	Non-extinct (goes to stage 4-A)	-5
567	1	0	1	0	0	0	1	0	0	1	0	Non-extinct (goes to stage 4-A)	-5
568	1	0	1	0	0	0	1	0	1	0	0	Non-extinct (goes to stage 4-A)	-5
569	1	0	1	0	0	1	0	0	0	0	1	Non-extinct (goes to stage 4-A)	-5
570	1	0	1	0	0	1	0	0	0	1	0	Non-extinct (goes to stage 4-A)	-5
571	1	0	1	0	0	1	0	0	1	0	0	Non-extinct (goes to stage 4-A)	-5
572	1	0	1	0	1	0	0	1	0	1	1	Non-extinct (goes to stage 4-A)	-5
573	1	0	1	0	1	0	0	1	1	0	1	Non-extinct (goes to stage 4-A)	-5
574	1	0	1	0	1	0	0	1	1	1	0	Non-extinct (goes to stage 4-A)	-5
575	1	0	1	0	1	0	1	0	0	1	1	Non-extinct (goes to stage 4-A)	-5
576	1	0	1	0	1	0	1	0	1	0	1	Non-extinct (goes to stage 4-A)	-5
577	1	0	1	0	1	0	1	0	1	1	0	Non-extinct (goes to stage 4-A)	-5
578	1	0	1	0	1	1	0	0	0	1	1	Non-extinct (goes to stage 4-A)	-5
579	1	0	1	0	1	1	0	0	1	0	1	Non-extinct (goes to stage 4-A)	-5
580	1	0	1	0	1	1	0	0	1	1	0	Non-extinct (goes to stage 4-A)	-5
581	1	0	1	1	0	0	0	1	0	1	1	Non-extinct (goes to stage 4-A)	-5
582	1	0	1	1	0	0	0	1	1	0	1	Non-extinct (goes to stage 4-A)	-5
583	1	0	1	1	0	0	0	1	1	1	0	Non-extinct (goes to stage 4-A)	-5
584	1	0	1	1	0	0	1	0	0	1	1	Non-extinct (goes to stage 4-A)	-5
585	1	0	1	1	0	0	1	0	1	0	1	Non-extinct (goes to stage 4-A)	-5
586	1	0	1	1	0	0	1	0	1	1	0	Non-extinct (goes to stage 4-A)	-5
587	1	0	1	1	0	1	0	0	0	1	1	Non-extinct (goes to stage 4-A)	-5
588	1	0	1	1	0	1	0	0	1	0	1	Non-extinct (goes to stage 4-A)	-5
589	1	0	1	1	0	1	0	0	1	1	0	Non-extinct (goes to stage 4-A)	-5
590	1	0	1	1	1	0	0	1	1	1	1	Non-extinct (goes to stage 4-A)	-5
591	1	0	1	1	1	0	1	0	1	1	1	Non-extinct (goes to stage 4-A)	-5
592	1	0	1	1	1	1	0	0	1	1	1	Non-extinct (goes to stage 4-A)	-5
593	1	1	0	0	0	0	0	1	0	1	1	Non-extinct (goes to stage 4-A)	-5
594	1	1	0	0	0	0	0	1	1	0	1	Non-extinct (goes to stage 4-A)	-5
595	1	1	0	0	0	0	0	1	1	1	0	Non-extinct (goes to stage 4-A)	-5
596	1	1	0	0	0	0	1	0	0	1	1	Non-extinct (goes to stage 4-A)	-5
597	1	1	0	0	0	0	1	0	1	0	1	Non-extinct (goes to stage 4-A)	-5
598	1	1	0	0	0	0	1	0	1	1	0	Non-extinct (goes to stage 4-A)	-5
599	1	1	0	0	0	1	0	0	0	1	1	Non-extinct (goes to stage 4-A)	-5
600	1	1	0	0	0	1	0	0	1	0	1	Non-extinct (goes to stage 4-A)	-5
601	1	1	0	0	0	1	0	0	1	1	0	Non-extinct (goes to stage 4-A)	-5
602	1	1	0	0	1	0	0	1	1	1	1	Non-extinct (goes to stage 4-A)	-5
603	1	1	0	0	1	0	1	0	1	1	1	Non-extinct (goes to stage 4-A)	-5
604	1	1	0	0	1	1	0	0	1	1	1	Non-extinct (goes to stage 4-A)	-5
605	1	1	0	1	0	0	0	1	1	1	1	Non-extinct (goes to stage 4-A)	-5
606	1	1	0	1	0	0	1	0	1	1	1	Non-extinct (goes to stage 4-A)	-5
607	1	1	0	1	0	1	0	0	1	1	1	Non-extinct (goes to stage 4-A)	-5
608	0	0	1	1	1	0	0	1	0	0	0	Non-extinct (goes to stage 4-A)	-6
609	0	0	1	1	1	0	1	0	0	0	0	Non-extinct (goes to stage 4-A)	-6
610	0	0	1	1	1	1	0	0	0	0	0	Non-extinct (goes to stage 4-A)	-6
611	0	1	0	0	1	0	0	1	0	0	0	Non-extinct (goes to stage 4-A)	-6
612	0	1	0	0	1	0	1	0	0	0	0	Non-extinct (goes to stage 4-A)	-6
613	0	1	0	0	1	1	0	0	0	0	0	Non-extinct (goes to stage 4-A)	-6
614	0	1	0	1	0	0	0	1	0	0	0	Non-extinct (goes to stage 4-A)	-6
615	0	1	0	1	0	0	1	0	0	0	0	Non-extinct (goes to stage 4-A)	-6
616	0	1	0	1	0	1	0	0	0	0	0	Non-extinct (goes to stage 4-A)	-6
617	0	1	0	1	1	0	0	1	0	0	1	Non-extinct (goes to stage 4-A)	-6
618	0	1	0	1	1	0	0	1	0	1	0	Non-extinct (goes to stage 4-A)	-6
619	0	1	0	1	1	0	0	1	1	0	0	Non-extinct (goes to stage 4-A)	-6
620	0	1	0	1	1	0	1	0	0	0	1	Non-extinct (goes to stage 4-A)	-6
621	0	1	0	1	1	0	1	0	0	1	0	Non-extinct (goes to stage 4-A)	-6
622	0	1	0	1	1	0	1	0	1	0	0	Non-extinct (goes to stage 4-A)	-6
623	0	1	0	1	1	1	0	0	0	0	1	Non-extinct (goes to stage 4-A)	-6
624	0	1	0	1	1	1	0	0	0	1	0	Non-extinct (goes to stage 4-A)	-6
625	0	1	0	1	1	1	0	0	1	0	0	Non-extinct (goes to stage 4-A)	-6
626	0	1	1	0	0	0	0	1	0	1	1	Non-extinct (goes to stage 4-A)	-6
627	0	1	1	0	0	0	0	1	1	0	1	Non-extinct (goes to stage 4-A)	-6
628	0	1	1	0	0	0	0	1	1	1	0	Non-extinct (goes to stage 4-A)	-6
629	0	1	1	0	0	0	1	0	0	1	1	Non-extinct (goes to stage 4-A)	-6
630	0	1	1	0	0	0	1	0	1	0	1	Non-extinct (goes to stage 4-A)	-6
631	0	1	1	0	0	0	1	0	1	1	0	Non-extinct (goes to stage 4-A)	-6
632	0	1	1	0	0	1	0	0	0	1	1	Non-extinct (goes to stage 4-A)	-6
633	0	1	1	0	0	1	0	0	1	0	1	Non-extinct (goes to stage 4-A)	-6
634	0	1	1	0	0	1	0	0	1	1	0	Non-extinct (goes to stage 4-A)	-6
635	0	1	1	0	1	0	0	1	1	1	1	Non-extinct (goes to stage 4-A)	-6
636	0	1	1	0	1	0	1	0	1	1	1	Non-extinct (goes to stage 4-A)	-6
637	0	1	1	0	1	1	0	0	1	1	1	Non-extinct (goes to stage 4-A)	-6
638	0	1	1	1	0	0	0	1	1	1	1	Non-extinct (goes to stage 4-A)	-6
639	0	1	1	1	0	0	1	0	1	1	1	Non-extinct (goes to stage 4-A)	-6
640	0	1	1	1	0	1	0	0	1	1	1	Non-extinct (goes to stage 4-A)	-6
641	1	0	0	0	1	0	0	1	0	0	0	Non-extinct (goes to stage 4-A)	-6
642	1	0	0	0	1	0	1	0	0	0	0	Non-extinct (goes to stage 4-A)	-6
643	1	0	0	0	1	1	0	0	0	0	0	Non-extinct (goes to stage 4-A)	-6
644	1	0	0	1	0	0	0	1	0	0	0	Non-extinct (goes to stage 4-A)	-6
645	1	0	0	1	0	0	1	0	0	0	0	Non-extinct (goes to stage 4-A)	-6
646	1	0	0	1	0	1	0	0	0	0	0	Non-extinct (goes to stage 4-A)	-6
647	1	0	0	1	1	0	0	1	0	0	1	Non-extinct (goes to stage 4-A)	-6
648	1	0	0	1	1	0	0	1	0	1	0	Non-extinct (goes to stage 4-A)	-6
649	1	0	0	1	1	0	0	1	1	0	0	Non-extinct (goes to stage 4-A)	-6
650	1	0	0	1	1	0	1	0	0	0	1	Non-extinct (goes to stage 4-A)	-6
651	1	0	0	1	1	0	1	0	0	1	0	Non-extinct (goes to stage 4-A)	-6
652	1	0	0	1	1	0	1	0	1	0	0	Non-extinct (goes to stage 4-A)	-6
653	1	0	0	1	1	1	0	0	0	0	1	Non-extinct (goes to stage 4-A)	-6
654	1	0	0	1	1	1	0	0	0	1	0	Non-extinct (goes to stage 4-A)	-6
655	1	0	0	1	1	1	0	0	1	0	0	Non-extinct (goes to stage 4-A)	-6
656	1	0	1	0	0	0	0	1	0	1	1	Non-extinct (goes to stage 4-A)	-6
657	1	0	1	0	0	0	0	1	1	0	1	Non-extinct (goes to stage 4-A)	-6
658	1	0	1	0	0	0	0	1	1	1	0	Non-extinct (goes to stage 4-A)	-6
659	1	0	1	0	0	0	1	0	0	1	1	Non-extinct (goes to stage 4-A)	-6
660	1	0	1	0	0	0	1	0	1	0	1	Non-extinct (goes to stage 4-A)	-6
661	1	0	1	0	0	0	1	0	1	1	0	Non-extinct (goes to stage 4-A)	-6
662	1	0	1	0	0	1	0	0	0	1	1	Non-extinct (goes to stage 4-A)	-6
663	1	0	1	0	0	1	0	0	1	0	1	Non-extinct (goes to stage 4-A)	-6
664	1	0	1	0	0	1	0	0	1	1	0	Non-extinct (goes to stage 4-A)	-6
665	1	0	1	0	1	0	0	1	1	1	1	Non-extinct (goes to stage 4-A)	-6
666	1	0	1	0	1	0	1	0	1	1	1	Non-extinct (goes to stage 4-A)	-6
667	1	0	1	0	1	1	0	0	1	1	1	Non-extinct (goes to stage 4-A)	-6
668	1	0	1	1	0	0	0	1	1	1	1	Non-extinct (goes to stage 4-A)	-6
669	1	0	1	1	0	0	1	0	1	1	1	Non-extinct (goes to stage 4-A)	-6
670	1	0	1	1	0	1	0	0	1	1	1	Non-extinct (goes to stage 4-A)	-6
671	1	1	0	0	0	0	0	1	1	1	1	Non-extinct (goes to stage 4-A)	-6
672	1	1	0	0	0	0	1	0	1	1	1	Non-extinct (goes to stage 4-A)	-6
673	1	1	0	0	0	1	0	0	1	1	1	Non-extinct (goes to stage 4-A)	-6
674	0	0	1	0	1	0	0	1	0	0	0	Non-extinct (goes to stage 4-A)	-7
675	0	0	1	0	1	0	1	0	0	0	0	Non-extinct (goes to stage 4-A)	-7
676	0	0	1	0	1	1	0	0	0	0	0	Non-extinct (goes to stage 4-A)	-7
677	0	0	1	1	0	0	0	1	0	0	0	Non-extinct (goes to stage 4-A)	-7
678	0	0	1	1	0	0	1	0	0	0	0	Non-extinct (goes to stage 4-A)	-7
679	0	0	1	1	0	1	0	0	0	0	0	Non-extinct (goes to stage 4-A)	-7
680	0	0	1	1	1	0	0	1	0	0	1	Non-extinct (goes to stage 4-A)	-7
681	0	0	1	1	1	0	0	1	0	1	0	Non-extinct (goes to stage 4-A)	-7
682	0	0	1	1	1	0	0	1	1	0	0	Non-extinct (goes to stage 4-A)	-7
683	0	0	1	1	1	0	1	0	0	0	1	Non-extinct (goes to stage 4-A)	-7
684	0	0	1	1	1	0	1	0	0	1	0	Non-extinct (goes to stage 4-A)	-7
685	0	0	1	1	1	0	1	0	1	0	0	Non-extinct (goes to stage 4-A)	-7
686	0	0	1	1	1	1	0	0	0	0	1	Non-extinct (goes to stage 4-A)	-7
687	0	0	1	1	1	1	0	0	0	1	0	Non-extinct (goes to stage 4-A)	-7
688	0	0	1	1	1	1	0	0	1	0	0	Non-extinct (goes to stage 4-A)	-7
689	0	1	0	0	0	0	0	1	0	0	0	Non-extinct (goes to stage 4-A)	-7
690	0	1	0	0	0	0	1	0	0	0	0	Non-extinct (goes to stage 4-A)	-7
691	0	1	0	0	0	1	0	0	0	0	0	Non-extinct (goes to stage 4-A)	-7
692	0	1	0	0	1	0	0	1	0	0	1	Non-extinct (goes to stage 4-A)	-7
693	0	1	0	0	1	0	0	1	0	1	0	Non-extinct (goes to stage 4-A)	-7
694	0	1	0	0	1	0	0	1	1	0	0	Non-extinct (goes to stage 4-A)	-7
695	0	1	0	0	1	0	1	0	0	0	1	Non-extinct (goes to stage 4-A)	-7
696	0	1	0	0	1	0	1	0	0	1	0	Non-extinct (goes to stage 4-A)	-7
697	0	1	0	0	1	0	1	0	1	0	0	Non-extinct (goes to stage 4-A)	-7
698	0	1	0	0	1	1	0	0	0	0	1	Non-extinct (goes to stage 4-A)	-7
699	0	1	0	0	1	1	0	0	0	1	0	Non-extinct (goes to stage 4-A)	-7
700	0	1	0	0	1	1	0	0	1	0	0	Non-extinct (goes to stage 4-A)	-7
701	0	1	0	1	0	0	0	1	0	0	1	Non-extinct (goes to stage 4-A)	-7
702	0	1	0	1	0	0	0	1	0	1	0	Non-extinct (goes to stage 4-A)	-7
703	0	1	0	1	0	0	0	1	1	0	0	Non-extinct (goes to stage 4-A)	-7
704	0	1	0	1	0	0	1	0	0	0	1	Non-extinct (goes to stage 4-A)	-7
705	0	1	0	1	0	0	1	0	0	1	0	Non-extinct (goes to stage 4-A)	-7
706	0	1	0	1	0	0	1	0	1	0	0	Non-extinct (goes to stage 4-A)	-7
707	0	1	0	1	0	1	0	0	0	0	1	Non-extinct (goes to stage 4-A)	-7
708	0	1	0	1	0	1	0	0	0	1	0	Non-extinct (goes to stage 4-A)	-7
709	0	1	0	1	0	1	0	0	1	0	0	Non-extinct (goes to stage 4-A)	-7
710	0	1	0	1	1	0	0	1	0	1	1	Non-extinct (goes to stage 4-A)	-7
711	0	1	0	1	1	0	0	1	1	0	1	Non-extinct (goes to stage 4-A)	-7
712	0	1	0	1	1	0	0	1	1	1	0	Non-extinct (goes to stage 4-A)	-7
713	0	1	0	1	1	0	1	0	0	1	1	Non-extinct (goes to stage 4-A)	-7
714	0	1	0	1	1	0	1	0	1	0	1	Non-extinct (goes to stage 4-A)	-7
715	0	1	0	1	1	0	1	0	1	1	0	Non-extinct (goes to stage 4-A)	-7
716	0	1	0	1	1	1	0	0	0	1	1	Non-extinct (goes to stage 4-A)	-7
717	0	1	0	1	1	1	0	0	1	0	1	Non-extinct (goes to stage 4-A)	-7
718	0	1	0	1	1	1	0	0	1	1	0	Non-extinct (goes to stage 4-A)	-7
719	0	1	1	0	0	0	0	1	1	1	1	Non-extinct (goes to stage 4-A)	-7
720	0	1	1	0	0	0	1	0	1	1	1	Non-extinct (goes to stage 4-A)	-7
721	0	1	1	0	0	1	0	0	1	1	1	Non-extinct (goes to stage 4-A)	-7
722	1	0	0	0	0	0	0	1	0	0	0	Non-extinct (goes to stage 4-A)	-7
723	1	0	0	0	0	0	1	0	0	0	0	Non-extinct (goes to stage 4-A)	-7
724	1	0	0	0	0	1	0	0	0	0	0	Non-extinct (goes to stage 4-A)	-7
725	1	0	0	0	1	0	0	1	0	0	1	Non-extinct (goes to stage 4-A)	-7
726	1	0	0	0	1	0	0	1	0	1	0	Non-extinct (goes to stage 4-A)	-7
727	1	0	0	0	1	0	0	1	1	0	0	Non-extinct (goes to stage 4-A)	-7
728	1	0	0	0	1	0	1	0	0	0	1	Non-extinct (goes to stage 4-A)	-7
729	1	0	0	0	1	0	1	0	0	1	0	Non-extinct (goes to stage 4-A)	-7
730	1	0	0	0	1	0	1	0	1	0	0	Non-extinct (goes to stage 4-A)	-7
731	1	0	0	0	1	1	0	0	0	0	1	Non-extinct (goes to stage 4-A)	-7
732	1	0	0	0	1	1	0	0	0	1	0	Non-extinct (goes to stage 4-A)	-7
733	1	0	0	0	1	1	0	0	1	0	0	Non-extinct (goes to stage 4-A)	-7
734	1	0	0	1	0	0	0	1	0	0	1	Non-extinct (goes to stage 4-A)	-7
735	1	0	0	1	0	0	0	1	0	1	0	Non-extinct (goes to stage 4-A)	-7
736	1	0	0	1	0	0	0	1	1	0	0	Non-extinct (goes to stage 4-A)	-7
737	1	0	0	1	0	0	1	0	0	0	1	Non-extinct (goes to stage 4-A)	-7
738	1	0	0	1	0	0	1	0	0	1	0	Non-extinct (goes to stage 4-A)	-7
739	1	0	0	1	0	0	1	0	1	0	0	Non-extinct (goes to stage 4-A)	-7
740	1	0	0	1	0	1	0	0	0	0	1	Non-extinct (goes to stage 4-A)	-7
741	1	0	0	1	0	1	0	0	0	1	0	Non-extinct (goes to stage 4-A)	-7
742	1	0	0	1	0	1	0	0	1	0	0	Non-extinct (goes to stage 4-A)	-7
743	1	0	0	1	1	0	0	1	0	1	1	Non-extinct (goes to stage 4-A)	-7
744	1	0	0	1	1	0	0	1	1	0	1	Non-extinct (goes to stage 4-A)	-7
745	1	0	0	1	1	0	0	1	1	1	0	Non-extinct (goes to stage 4-A)	-7
746	1	0	0	1	1	0	1	0	0	1	1	Non-extinct (goes to stage 4-A)	-7
747	1	0	0	1	1	0	1	0	1	0	1	Non-extinct (goes to stage 4-A)	-7
748	1	0	0	1	1	0	1	0	1	1	0	Non-extinct (goes to stage 4-A)	-7
749	1	0	0	1	1	1	0	0	0	1	1	Non-extinct (goes to stage 4-A)	-7
750	1	0	0	1	1	1	0	0	1	0	1	Non-extinct (goes to stage 4-A)	-7
751	1	0	0	1	1	1	0	0	1	1	0	Non-extinct (goes to stage 4-A)	-7
752	1	0	1	0	0	0	0	1	1	1	1	Non-extinct (goes to stage 4-A)	-7
753	1	0	1	0	0	0	1	0	1	1	1	Non-extinct (goes to stage 4-A)	-7
754	1	0	1	0	0	1	0	0	1	1	1	Non-extinct (goes to stage 4-A)	-7
755	0	0	1	0	0	0	0	1	0	0	0	Non-extinct (goes to stage 4-A)	-8
756	0	0	1	0	0	0	1	0	0	0	0	Non-extinct (goes to stage 4-A)	-8
757	0	0	1	0	0	1	0	0	0	0	0	Non-extinct (goes to stage 4-A)	-8
758	0	0	1	0	1	0	0	1	0	0	1	Non-extinct (goes to stage 4-A)	-8
759	0	0	1	0	1	0	0	1	0	1	0	Non-extinct (goes to stage 4-A)	-8
760	0	0	1	0	1	0	0	1	1	0	0	Non-extinct (goes to stage 4-A)	-8
761	0	0	1	0	1	0	1	0	0	0	1	Non-extinct (goes to stage 4-A)	-8
762	0	0	1	0	1	0	1	0	0	1	0	Non-extinct (goes to stage 4-A)	-8
763	0	0	1	0	1	0	1	0	1	0	0	Non-extinct (goes to stage 4-A)	-8
764	0	0	1	0	1	1	0	0	0	0	1	Non-extinct (goes to stage 4-A)	-8
765	0	0	1	0	1	1	0	0	0	1	0	Non-extinct (goes to stage 4-A)	-8
766	0	0	1	0	1	1	0	0	1	0	0	Non-extinct (goes to stage 4-A)	-8
767	0	0	1	1	0	0	0	1	0	0	1	Non-extinct (goes to stage 4-A)	-8
768	0	0	1	1	0	0	0	1	0	1	0	Non-extinct (goes to stage 4-A)	-8
769	0	0	1	1	0	0	0	1	1	0	0	Non-extinct (goes to stage 4-A)	-8
770	0	0	1	1	0	0	1	0	0	0	1	Non-extinct (goes to stage 4-A)	-8
771	0	0	1	1	0	0	1	0	0	1	0	Non-extinct (goes to stage 4-A)	-8
772	0	0	1	1	0	0	1	0	1	0	0	Non-extinct (goes to stage 4-A)	-8
773	0	0	1	1	0	1	0	0	0	0	1	Non-extinct (goes to stage 4-A)	-8
774	0	0	1	1	0	1	0	0	0	1	0	Non-extinct (goes to stage 4-A)	-8
775	0	0	1	1	0	1	0	0	1	0	0	Non-extinct (goes to stage 4-A)	-8
776	0	0	1	1	1	0	0	1	0	1	1	Non-extinct (goes to stage 4-A)	-8
777	0	0	1	1	1	0	0	1	1	0	1	Non-extinct (goes to stage 4-A)	-8
778	0	0	1	1	1	0	0	1	1	1	0	Non-extinct (goes to stage 4-A)	-8
779	0	0	1	1	1	0	1	0	0	1	1	Non-extinct (goes to stage 4-A)	-8
780	0	0	1	1	1	0	1	0	1	0	1	Non-extinct (goes to stage 4-A)	-8
781	0	0	1	1	1	0	1	0	1	1	0	Non-extinct (goes to stage 4-A)	-8
782	0	0	1	1	1	1	0	0	0	1	1	Non-extinct (goes to stage 4-A)	-8
783	0	0	1	1	1	1	0	0	1	0	1	Non-extinct (goes to stage 4-A)	-8
784	0	0	1	1	1	1	0	0	1	1	0	Non-extinct (goes to stage 4-A)	-8
785	0	1	0	0	0	0	0	1	0	0	1	Non-extinct (goes to stage 4-A)	-8
786	0	1	0	0	0	0	0	1	0	1	0	Non-extinct (goes to stage 4-A)	-8
787	0	1	0	0	0	0	0	1	1	0	0	Non-extinct (goes to stage 4-A)	-8
788	0	1	0	0	0	0	1	0	0	0	1	Non-extinct (goes to stage 4-A)	-8
789	0	1	0	0	0	0	1	0	0	1	0	Non-extinct (goes to stage 4-A)	-8
790	0	1	0	0	0	0	1	0	1	0	0	Non-extinct (goes to stage 4-A)	-8
791	0	1	0	0	0	1	0	0	0	0	1	Non-extinct (goes to stage 4-A)	-8
792	0	1	0	0	0	1	0	0	0	1	0	Non-extinct (goes to stage 4-A)	-8
793	0	1	0	0	0	1	0	0	1	0	0	Non-extinct (goes to stage 4-A)	-8
794	0	1	0	0	1	0	0	1	0	1	1	Non-extinct (goes to stage 4-A)	-8
795	0	1	0	0	1	0	0	1	1	0	1	Non-extinct (goes to stage 4-A)	-8
796	0	1	0	0	1	0	0	1	1	1	0	Non-extinct (goes to stage 4-A)	-8
797	0	1	0	0	1	0	1	0	0	1	1	Non-extinct (goes to stage 4-A)	-8
798	0	1	0	0	1	0	1	0	1	0	1	Non-extinct (goes to stage 4-A)	-8
799	0	1	0	0	1	0	1	0	1	1	0	Non-extinct (goes to stage 4-A)	-8
800	0	1	0	0	1	1	0	0	0	1	1	Non-extinct (goes to stage 4-A)	-8
801	0	1	0	0	1	1	0	0	1	0	1	Non-extinct (goes to stage 4-A)	-8
802	0	1	0	0	1	1	0	0	1	1	0	Non-extinct (goes to stage 4-A)	-8
803	0	1	0	1	0	0	0	1	0	1	1	Non-extinct (goes to stage 4-A)	-8
804	0	1	0	1	0	0	0	1	1	0	1	Non-extinct (goes to stage 4-A)	-8
805	0	1	0	1	0	0	0	1	1	1	0	Non-extinct (goes to stage 4-A)	-8
806	0	1	0	1	0	0	1	0	0	1	1	Non-extinct (goes to stage 4-A)	-8
807	0	1	0	1	0	0	1	0	1	0	1	Non-extinct (goes to stage 4-A)	-8
808	0	1	0	1	0	0	1	0	1	1	0	Non-extinct (goes to stage 4-A)	-8
809	0	1	0	1	0	1	0	0	0	1	1	Non-extinct (goes to stage 4-A)	-8
810	0	1	0	1	0	1	0	0	1	0	1	Non-extinct (goes to stage 4-A)	-8
811	0	1	0	1	0	1	0	0	1	1	0	Non-extinct (goes to stage 4-A)	-8
812	0	1	0	1	1	0	0	1	1	1	1	Non-extinct (goes to stage 4-A)	-8
813	0	1	0	1	1	0	1	0	1	1	1	Non-extinct (goes to stage 4-A)	-8
814	0	1	0	1	1	1	0	0	1	1	1	Non-extinct (goes to stage 4-A)	-8
815	1	0	0	0	0	0	0	1	0	0	1	Non-extinct (goes to stage 4-A)	-8
816	1	0	0	0	0	0	0	1	0	1	0	Non-extinct (goes to stage 4-A)	-8
817	1	0	0	0	0	0	0	1	1	0	0	Non-extinct (goes to stage 4-A)	-8
818	1	0	0	0	0	0	1	0	0	0	1	Non-extinct (goes to stage 4-A)	-8
819	1	0	0	0	0	0	1	0	0	1	0	Non-extinct (goes to stage 4-A)	-8
820	1	0	0	0	0	0	1	0	1	0	0	Non-extinct (goes to stage 4-A)	-8
821	1	0	0	0	0	1	0	0	0	0	1	Non-extinct (goes to stage 4-A)	-8
822	1	0	0	0	0	1	0	0	0	1	0	Non-extinct (goes to stage 4-A)	-8
823	1	0	0	0	0	1	0	0	1	0	0	Non-extinct (goes to stage 4-A)	-8
824	1	0	0	0	1	0	0	1	0	1	1	Non-extinct (goes to stage 4-A)	-8
825	1	0	0	0	1	0	0	1	1	0	1	Non-extinct (goes to stage 4-A)	-8
826	1	0	0	0	1	0	0	1	1	1	0	Non-extinct (goes to stage 4-A)	-8
827	1	0	0	0	1	0	1	0	0	1	1	Non-extinct (goes to stage 4-A)	-8
828	1	0	0	0	1	0	1	0	1	0	1	Non-extinct (goes to stage 4-A)	-8
829	1	0	0	0	1	0	1	0	1	1	0	Non-extinct (goes to stage 4-A)	-8
830	1	0	0	0	1	1	0	0	0	1	1	Non-extinct (goes to stage 4-A)	-8
831	1	0	0	0	1	1	0	0	1	0	1	Non-extinct (goes to stage 4-A)	-8
832	1	0	0	0	1	1	0	0	1	1	0	Non-extinct (goes to stage 4-A)	-8
833	1	0	0	1	0	0	0	1	0	1	1	Non-extinct (goes to stage 4-A)	-8
834	1	0	0	1	0	0	0	1	1	0	1	Non-extinct (goes to stage 4-A)	-8
835	1	0	0	1	0	0	0	1	1	1	0	Non-extinct (goes to stage 4-A)	-8
836	1	0	0	1	0	0	1	0	0	1	1	Non-extinct (goes to stage 4-A)	-8
837	1	0	0	1	0	0	1	0	1	0	1	Non-extinct (goes to stage 4-A)	-8
838	1	0	0	1	0	0	1	0	1	1	0	Non-extinct (goes to stage 4-A)	-8
839	1	0	0	1	0	1	0	0	0	1	1	Non-extinct (goes to stage 4-A)	-8
840	1	0	0	1	0	1	0	0	1	0	1	Non-extinct (goes to stage 4-A)	-8
841	1	0	0	1	0	1	0	0	1	1	0	Non-extinct (goes to stage 4-A)	-8
842	1	0	0	1	1	0	0	1	1	1	1	Non-extinct (goes to stage 4-A)	-8
843	1	0	0	1	1	0	1	0	1	1	1	Non-extinct (goes to stage 4-A)	-8
844	1	0	0	1	1	1	0	0	1	1	1	Non-extinct (goes to stage 4-A)	-8
845	0	0	0	1	1	0	0	1	0	0	0	Non-extinct (goes to stage 4-A)	-9
846	0	0	0	1	1	0	1	0	0	0	0	Non-extinct (goes to stage 4-A)	-9
847	0	0	0	1	1	1	0	0	0	0	0	Non-extinct (goes to stage 4-A)	-9
848	0	0	1	0	0	0	0	1	0	0	1	Non-extinct (goes to stage 4-A)	-9
849	0	0	1	0	0	0	0	1	0	1	0	Non-extinct (goes to stage 4-A)	-9
850	0	0	1	0	0	0	0	1	1	0	0	Non-extinct (goes to stage 4-A)	-9
851	0	0	1	0	0	0	1	0	0	0	1	Non-extinct (goes to stage 4-A)	-9
852	0	0	1	0	0	0	1	0	0	1	0	Non-extinct (goes to stage 4-A)	-9
853	0	0	1	0	0	0	1	0	1	0	0	Non-extinct (goes to stage 4-A)	-9
854	0	0	1	0	0	1	0	0	0	0	1	Non-extinct (goes to stage 4-A)	-9
855	0	0	1	0	0	1	0	0	0	1	0	Non-extinct (goes to stage 4-A)	-9
856	0	0	1	0	0	1	0	0	1	0	0	Non-extinct (goes to stage 4-A)	-9
857	0	0	1	0	1	0	0	1	0	1	1	Non-extinct (goes to stage 4-A)	-9
858	0	0	1	0	1	0	0	1	1	0	1	Non-extinct (goes to stage 4-A)	-9
859	0	0	1	0	1	0	0	1	1	1	0	Non-extinct (goes to stage 4-A)	-9
860	0	0	1	0	1	0	1	0	0	1	1	Non-extinct (goes to stage 4-A)	-9
861	0	0	1	0	1	0	1	0	1	0	1	Non-extinct (goes to stage 4-A)	-9
862	0	0	1	0	1	0	1	0	1	1	0	Non-extinct (goes to stage 4-A)	-9
863	0	0	1	0	1	1	0	0	0	1	1	Non-extinct (goes to stage 4-A)	-9
864	0	0	1	0	1	1	0	0	1	0	1	Non-extinct (goes to stage 4-A)	-9
865	0	0	1	0	1	1	0	0	1	1	0	Non-extinct (goes to stage 4-A)	-9
866	0	0	1	1	0	0	0	1	0	1	1	Non-extinct (goes to stage 4-A)	-9
867	0	0	1	1	0	0	0	1	1	0	1	Non-extinct (goes to stage 4-A)	-9
868	0	0	1	1	0	0	0	1	1	1	0	Non-extinct (goes to stage 4-A)	-9
869	0	0	1	1	0	0	1	0	0	1	1	Non-extinct (goes to stage 4-A)	-9
870	0	0	1	1	0	0	1	0	1	0	1	Non-extinct (goes to stage 4-A)	-9
871	0	0	1	1	0	0	1	0	1	1	0	Non-extinct (goes to stage 4-A)	-9
872	0	0	1	1	0	1	0	0	0	1	1	Non-extinct (goes to stage 4-A)	-9
873	0	0	1	1	0	1	0	0	1	0	1	Non-extinct (goes to stage 4-A)	-9
874	0	0	1	1	0	1	0	0	1	1	0	Non-extinct (goes to stage 4-A)	-9
875	0	0	1	1	1	0	0	1	1	1	1	Non-extinct (goes to stage 4-A)	-9
876	0	0	1	1	1	0	1	0	1	1	1	Non-extinct (goes to stage 4-A)	-9
877	0	0	1	1	1	1	0	0	1	1	1	Non-extinct (goes to stage 4-A)	-9
878	0	1	0	0	0	0	0	1	0	1	1	Non-extinct (goes to stage 4-A)	-9
879	0	1	0	0	0	0	0	1	1	0	1	Non-extinct (goes to stage 4-A)	-9
880	0	1	0	0	0	0	0	1	1	1	0	Non-extinct (goes to stage 4-A)	-9
881	0	1	0	0	0	0	1	0	0	1	1	Non-extinct (goes to stage 4-A)	-9
882	0	1	0	0	0	0	1	0	1	0	1	Non-extinct (goes to stage 4-A)	-9
883	0	1	0	0	0	0	1	0	1	1	0	Non-extinct (goes to stage 4-A)	-9
884	0	1	0	0	0	1	0	0	0	1	1	Non-extinct (goes to stage 4-A)	-9
885	0	1	0	0	0	1	0	0	1	0	1	Non-extinct (goes to stage 4-A)	-9
886	0	1	0	0	0	1	0	0	1	1	0	Non-extinct (goes to stage 4-A)	-9
887	0	1	0	0	1	0	0	1	1	1	1	Non-extinct (goes to stage 4-A)	-9
888	0	1	0	0	1	0	1	0	1	1	1	Non-extinct (goes to stage 4-A)	-9
889	0	1	0	0	1	1	0	0	1	1	1	Non-extinct (goes to stage 4-A)	-9
890	0	1	0	1	0	0	0	1	1	1	1	Non-extinct (goes to stage 4-A)	-9
891	0	1	0	1	0	0	1	0	1	1	1	Non-extinct (goes to stage 4-A)	-9
892	0	1	0	1	0	1	0	0	1	1	1	Non-extinct (goes to stage 4-A)	-9
893	1	0	0	0	0	0	0	1	0	1	1	Non-extinct (goes to stage 4-A)	-9
894	1	0	0	0	0	0	0	1	1	0	1	Non-extinct (goes to stage 4-A)	-9
895	1	0	0	0	0	0	0	1	1	1	0	Non-extinct (goes to stage 4-A)	-9
896	1	0	0	0	0	0	1	0	0	1	1	Non-extinct (goes to stage 4-A)	-9
897	1	0	0	0	0	0	1	0	1	0	1	Non-extinct (goes to stage 4-A)	-9
898	1	0	0	0	0	0	1	0	1	1	0	Non-extinct (goes to stage 4-A)	-9
899	1	0	0	0	0	1	0	0	0	1	1	Non-extinct (goes to stage 4-A)	-9
900	1	0	0	0	0	1	0	0	1	0	1	Non-extinct (goes to stage 4-A)	-9
901	1	0	0	0	0	1	0	0	1	1	0	Non-extinct (goes to stage 4-A)	-9
902	1	0	0	0	1	0	0	1	1	1	1	Non-extinct (goes to stage 4-A)	-9
903	1	0	0	0	1	0	1	0	1	1	1	Non-extinct (goes to stage 4-A)	-9
904	1	0	0	0	1	1	0	0	1	1	1	Non-extinct (goes to stage 4-A)	-9
905	1	0	0	1	0	0	0	1	1	1	1	Non-extinct (goes to stage 4-A)	-9
906	1	0	0	1	0	0	1	0	1	1	1	Non-extinct (goes to stage 4-A)	-9
907	1	0	0	1	0	1	0	0	1	1	1	Non-extinct (goes to stage 4-A)	-9
908	1	1	1	1	1	0	1	1	0	0	0	Non-extinct (goes to stage 4-A)	-9
909	1	1	1	1	1	1	0	1	0	0	0	Non-extinct (goes to stage 4-A)	-9
910	1	1	1	1	1	1	1	0	0	0	0	Non-extinct (goes to stage 4-A)	-9
911	0	0	0	0	1	0	0	1	0	0	0	Non-extinct (goes to stage 4-A)	-10
912	0	0	0	0	1	0	1	0	0	0	0	Non-extinct (goes to stage 4-A)	-10
913	0	0	0	0	1	1	0	0	0	0	0	Non-extinct (goes to stage 4-A)	-10
914	0	0	0	1	0	0	0	1	0	0	0	Non-extinct (goes to stage 4-A)	-10
915	0	0	0	1	0	0	1	0	0	0	0	Non-extinct (goes to stage 4-A)	-10
916	0	0	0	1	0	1	0	0	0	0	0	Non-extinct (goes to stage 4-A)	-10
917	0	0	0	1	1	0	0	1	0	0	1	Non-extinct (goes to stage 4-A)	-10
918	0	0	0	1	1	0	0	1	0	1	0	Non-extinct (goes to stage 4-A)	-10
919	0	0	0	1	1	0	0	1	1	0	0	Non-extinct (goes to stage 4-A)	-10
920	0	0	0	1	1	0	1	0	0	0	1	Non-extinct (goes to stage 4-A)	-10
921	0	0	0	1	1	0	1	0	0	1	0	Non-extinct (goes to stage 4-A)	-10
922	0	0	0	1	1	0	1	0	1	0	0	Non-extinct (goes to stage 4-A)	-10
923	0	0	0	1	1	1	0	0	0	0	1	Non-extinct (goes to stage 4-A)	-10
924	0	0	0	1	1	1	0	0	0	1	0	Non-extinct (goes to stage 4-A)	-10
925	0	0	0	1	1	1	0	0	1	0	0	Non-extinct (goes to stage 4-A)	-10
926	0	0	1	0	0	0	0	1	0	1	1	Non-extinct (goes to stage 4-A)	-10
927	0	0	1	0	0	0	0	1	1	0	1	Non-extinct (goes to stage 4-A)	-10
928	0	0	1	0	0	0	0	1	1	1	0	Non-extinct (goes to stage 4-A)	-10
929	0	0	1	0	0	0	1	0	0	1	1	Non-extinct (goes to stage 4-A)	-10
930	0	0	1	0	0	0	1	0	1	0	1	Non-extinct (goes to stage 4-A)	-10
931	0	0	1	0	0	0	1	0	1	1	0	Non-extinct (goes to stage 4-A)	-10
932	0	0	1	0	0	1	0	0	0	1	1	Non-extinct (goes to stage 4-A)	-10
933	0	0	1	0	0	1	0	0	1	0	1	Non-extinct (goes to stage 4-A)	-10
934	0	0	1	0	0	1	0	0	1	1	0	Non-extinct (goes to stage 4-A)	-10
935	0	0	1	0	1	0	0	1	1	1	1	Non-extinct (goes to stage 4-A)	-10
936	0	0	1	0	1	0	1	0	1	1	1	Non-extinct (goes to stage 4-A)	-10
937	0	0	1	0	1	1	0	0	1	1	1	Non-extinct (goes to stage 4-A)	-10
938	0	0	1	1	0	0	0	1	1	1	1	Non-extinct (goes to stage 4-A)	-10
939	0	0	1	1	0	0	1	0	1	1	1	Non-extinct (goes to stage 4-A)	-10
940	0	0	1	1	0	1	0	0	1	1	1	Non-extinct (goes to stage 4-A)	-10
941	0	1	0	0	0	0	0	1	1	1	1	Non-extinct (goes to stage 4-A)	-10
942	0	1	0	0	0	0	1	0	1	1	1	Non-extinct (goes to stage 4-A)	-10
943	0	1	0	0	0	1	0	0	1	1	1	Non-extinct (goes to stage 4-A)	-10
944	1	0	0	0	0	0	0	1	1	1	1	Non-extinct (goes to stage 4-A)	-10
945	1	0	0	0	0	0	1	0	1	1	1	Non-extinct (goes to stage 4-A)	-10
946	1	0	0	0	0	1	0	0	1	1	1	Non-extinct (goes to stage 4-A)	-10
947	1	1	1	0	1	0	1	1	0	0	0	Non-extinct (goes to stage 4-A)	-10
948	1	1	1	0	1	1	0	1	0	0	0	Non-extinct (goes to stage 4-A)	-10
949	1	1	1	0	1	1	1	0	0	0	0	Non-extinct (goes to stage 4-A)	-10
950	1	1	1	1	0	0	1	1	0	0	0	Non-extinct (goes to stage 4-A)	-10
951	1	1	1	1	0	1	0	1	0	0	0	Non-extinct (goes to stage 4-A)	-10
952	1	1	1	1	0	1	1	0	0	0	0	Non-extinct (goes to stage 4-A)	-10
953	1	1	1	1	1	0	1	1	0	0	1	Non-extinct (goes to stage 4-A)	-10
954	1	1	1	1	1	0	1	1	0	1	0	Non-extinct (goes to stage 4-A)	-10
955	1	1	1	1	1	0	1	1	1	0	0	Non-extinct (goes to stage 4-A)	-10
956	1	1	1	1	1	1	0	1	0	0	1	Non-extinct (goes to stage 4-A)	-10
957	1	1	1	1	1	1	0	1	0	1	0	Non-extinct (goes to stage 4-A)	-10
958	1	1	1	1	1	1	0	1	1	0	0	Non-extinct (goes to stage 4-A)	-10
959	1	1	1	1	1	1	1	0	0	0	1	Non-extinct (goes to stage 4-A)	-10
960	1	1	1	1	1	1	1	0	0	1	0	Non-extinct (goes to stage 4-A)	-10
961	1	1	1	1	1	1	1	0	1	0	0	Non-extinct (goes to stage 4-A)	-10
962	0	0	0	0	0	0	0	1	0	0	0	Non-extinct (goes to stage 4-A)	-11
963	0	0	0	0	0	0	1	0	0	0	0	Non-extinct (goes to stage 4-A)	-11
964	0	0	0	0	0	1	0	0	0	0	0	Non-extinct (goes to stage 4-A)	-11
965	0	0	0	0	1	0	0	1	0	0	1	Non-extinct (goes to stage 4-A)	-11
966	0	0	0	0	1	0	0	1	0	1	0	Non-extinct (goes to stage 4-A)	-11
967	0	0	0	0	1	0	0	1	1	0	0	Non-extinct (goes to stage 4-A)	-11
968	0	0	0	0	1	0	1	0	0	0	1	Non-extinct (goes to stage 4-A)	-11
969	0	0	0	0	1	0	1	0	0	1	0	Non-extinct (goes to stage 4-A)	-11
970	0	0	0	0	1	0	1	0	1	0	0	Non-extinct (goes to stage 4-A)	-11
971	0	0	0	0	1	1	0	0	0	0	1	Non-extinct (goes to stage 4-A)	-11
972	0	0	0	0	1	1	0	0	0	1	0	Non-extinct (goes to stage 4-A)	-11
973	0	0	0	0	1	1	0	0	1	0	0	Non-extinct (goes to stage 4-A)	-11
974	0	0	0	1	0	0	0	1	0	0	1	Non-extinct (goes to stage 4-A)	-11
975	0	0	0	1	0	0	0	1	0	1	0	Non-extinct (goes to stage 4-A)	-11
976	0	0	0	1	0	0	0	1	1	0	0	Non-extinct (goes to stage 4-A)	-11
977	0	0	0	1	0	0	1	0	0	0	1	Non-extinct (goes to stage 4-A)	-11
978	0	0	0	1	0	0	1	0	0	1	0	Non-extinct (goes to stage 4-A)	-11
979	0	0	0	1	0	0	1	0	1	0	0	Non-extinct (goes to stage 4-A)	-11
980	0	0	0	1	0	1	0	0	0	0	1	Non-extinct (goes to stage 4-A)	-11
981	0	0	0	1	0	1	0	0	0	1	0	Non-extinct (goes to stage 4-A)	-11
982	0	0	0	1	0	1	0	0	1	0	0	Non-extinct (goes to stage 4-A)	-11
983	0	0	0	1	1	0	0	1	0	1	1	Non-extinct (goes to stage 4-A)	-11
984	0	0	0	1	1	0	0	1	1	0	1	Non-extinct (goes to stage 4-A)	-11
985	0	0	0	1	1	0	0	1	1	1	0	Non-extinct (goes to stage 4-A)	-11
986	0	0	0	1	1	0	1	0	0	1	1	Non-extinct (goes to stage 4-A)	-11
987	0	0	0	1	1	0	1	0	1	0	1	Non-extinct (goes to stage 4-A)	-11
988	0	0	0	1	1	0	1	0	1	1	0	Non-extinct (goes to stage 4-A)	-11
989	0	0	0	1	1	1	0	0	0	1	1	Non-extinct (goes to stage 4-A)	-11
990	0	0	0	1	1	1	0	0	1	0	1	Non-extinct (goes to stage 4-A)	-11
991	0	0	0	1	1	1	0	0	1	1	0	Non-extinct (goes to stage 4-A)	-11
992	0	0	1	0	0	0	0	1	1	1	1	Non-extinct (goes to stage 4-A)	-11
993	0	0	1	0	0	0	1	0	1	1	1	Non-extinct (goes to stage 4-A)	-11
994	0	0	1	0	0	1	0	0	1	1	1	Non-extinct (goes to stage 4-A)	-11
995	1	1	1	0	0	0	1	1	0	0	0	Non-extinct (goes to stage 4-A)	-11
996	1	1	1	0	0	1	0	1	0	0	0	Non-extinct (goes to stage 4-A)	-11
997	1	1	1	0	0	1	1	0	0	0	0	Non-extinct (goes to stage 4-A)	-11
998	1	1	1	0	1	0	1	1	0	0	1	Non-extinct (goes to stage 4-A)	-11
999	1	1	1	0	1	0	1	1	0	1	0	Non-extinct (goes to stage 4-A)	-11
1000	1	1	1	0	1	0	1	1	1	0	0	Non-extinct (goes to stage 4-A)	-11
1001	1	1	1	0	1	1	0	1	0	0	1	Non-extinct (goes to stage 4-A)	-11
1002	1	1	1	0	1	1	0	1	0	1	0	Non-extinct (goes to stage 4-A)	-11
1003	1	1	1	0	1	1	0	1	1	0	0	Non-extinct (goes to stage 4-A)	-11
1004	1	1	1	0	1	1	1	0	0	0	1	Non-extinct (goes to stage 4-A)	-11
1005	1	1	1	0	1	1	1	0	0	1	0	Non-extinct (goes to stage 4-A)	-11
1006	1	1	1	0	1	1	1	0	1	0	0	Non-extinct (goes to stage 4-A)	-11
1007	1	1	1	1	0	0	1	1	0	0	1	Non-extinct (goes to stage 4-A)	-11
1008	1	1	1	1	0	0	1	1	0	1	0	Non-extinct (goes to stage 4-A)	-11
1009	1	1	1	1	0	0	1	1	1	0	0	Non-extinct (goes to stage 4-A)	-11
1010	1	1	1	1	0	1	0	1	0	0	1	Non-extinct (goes to stage 4-A)	-11
1011	1	1	1	1	0	1	0	1	0	1	0	Non-extinct (goes to stage 4-A)	-11
1012	1	1	1	1	0	1	0	1	1	0	0	Non-extinct (goes to stage 4-A)	-11
1013	1	1	1	1	0	1	1	0	0	0	1	Non-extinct (goes to stage 4-A)	-11
1014	1	1	1	1	0	1	1	0	0	1	0	Non-extinct (goes to stage 4-A)	-11
1015	1	1	1	1	0	1	1	0	1	0	0	Non-extinct (goes to stage 4-A)	-11
1016	1	1	1	1	1	0	1	1	0	1	1	Non-extinct (goes to stage 4-A)	-11
1017	1	1	1	1	1	0	1	1	1	0	1	Non-extinct (goes to stage 4-A)	-11
1018	1	1	1	1	1	0	1	1	1	1	0	Non-extinct (goes to stage 4-A)	-11
1019	1	1	1	1	1	1	0	1	0	1	1	Non-extinct (goes to stage 4-A)	-11
1020	1	1	1	1	1	1	0	1	1	0	1	Non-extinct (goes to stage 4-A)	-11
1021	1	1	1	1	1	1	0	1	1	1	0	Non-extinct (goes to stage 4-A)	-11
1022	1	1	1	1	1	1	1	0	0	1	1	Non-extinct (goes to stage 4-A)	-11
1023	1	1	1	1	1	1	1	0	1	0	1	Non-extinct (goes to stage 4-A)	-11
1024	1	1	1	1	1	1	1	0	1	1	0	Non-extinct (goes to stage 4-A)	-11
1025	0	0	0	0	0	0	0	1	0	0	1	Non-extinct (goes to stage 4-A)	-12
1026	0	0	0	0	0	0	0	1	0	1	0	Non-extinct (goes to stage 4-A)	-12
1027	0	0	0	0	0	0	0	1	1	0	0	Non-extinct (goes to stage 4-A)	-12
1028	0	0	0	0	0	0	1	0	0	0	1	Non-extinct (goes to stage 4-A)	-12
1029	0	0	0	0	0	0	1	0	0	1	0	Non-extinct (goes to stage 4-A)	-12
1030	0	0	0	0	0	0	1	0	1	0	0	Non-extinct (goes to stage 4-A)	-12
1031	0	0	0	0	0	1	0	0	0	0	1	Non-extinct (goes to stage 4-A)	-12
1032	0	0	0	0	0	1	0	0	0	1	0	Non-extinct (goes to stage 4-A)	-12
1033	0	0	0	0	0	1	0	0	1	0	0	Non-extinct (goes to stage 4-A)	-12
1034	0	0	0	0	1	0	0	1	0	1	1	Non-extinct (goes to stage 4-A)	-12
1035	0	0	0	0	1	0	0	1	1	0	1	Non-extinct (goes to stage 4-A)	-12
1036	0	0	0	0	1	0	0	1	1	1	0	Non-extinct (goes to stage 4-A)	-12
1037	0	0	0	0	1	0	1	0	0	1	1	Non-extinct (goes to stage 4-A)	-12
1038	0	0	0	0	1	0	1	0	1	0	1	Non-extinct (goes to stage 4-A)	-12
1039	0	0	0	0	1	0	1	0	1	1	0	Non-extinct (goes to stage 4-A)	-12
1040	0	0	0	0	1	1	0	0	0	1	1	Non-extinct (goes to stage 4-A)	-12
1041	0	0	0	0	1	1	0	0	1	0	1	Non-extinct (goes to stage 4-A)	-12
1042	0	0	0	0	1	1	0	0	1	1	0	Non-extinct (goes to stage 4-A)	-12
1043	0	0	0	1	0	0	0	1	0	1	1	Non-extinct (goes to stage 4-A)	-12
1044	0	0	0	1	0	0	0	1	1	0	1	Non-extinct (goes to stage 4-A)	-12
1045	0	0	0	1	0	0	0	1	1	1	0	Non-extinct (goes to stage 4-A)	-12
1046	0	0	0	1	0	0	1	0	0	1	1	Non-extinct (goes to stage 4-A)	-12
1047	0	0	0	1	0	0	1	0	1	0	1	Non-extinct (goes to stage 4-A)	-12
1048	0	0	0	1	0	0	1	0	1	1	0	Non-extinct (goes to stage 4-A)	-12
1049	0	0	0	1	0	1	0	0	0	1	1	Non-extinct (goes to stage 4-A)	-12
1050	0	0	0	1	0	1	0	0	1	0	1	Non-extinct (goes to stage 4-A)	-12
1051	0	0	0	1	0	1	0	0	1	1	0	Non-extinct (goes to stage 4-A)	-12
1052	0	0	0	1	1	0	0	1	1	1	1	Non-extinct (goes to stage 4-A)	-12
1053	0	0	0	1	1	0	1	0	1	1	1	Non-extinct (goes to stage 4-A)	-12
1054	0	0	0	1	1	1	0	0	1	1	1	Non-extinct (goes to stage 4-A)	-12
1055	1	1	0	1	1	0	1	1	0	0	0	Non-extinct (goes to stage 4-A)	-12
1056	1	1	0	1	1	1	0	1	0	0	0	Non-extinct (goes to stage 4-A)	-12
1057	1	1	0	1	1	1	1	0	0	0	0	Non-extinct (goes to stage 4-A)	-12
1058	1	1	1	0	0	0	1	1	0	0	1	Non-extinct (goes to stage 4-A)	-12
1059	1	1	1	0	0	0	1	1	0	1	0	Non-extinct (goes to stage 4-A)	-12
1060	1	1	1	0	0	0	1	1	1	0	0	Non-extinct (goes to stage 4-A)	-12
1061	1	1	1	0	0	1	0	1	0	0	1	Non-extinct (goes to stage 4-A)	-12
1062	1	1	1	0	0	1	0	1	0	1	0	Non-extinct (goes to stage 4-A)	-12
1063	1	1	1	0	0	1	0	1	1	0	0	Non-extinct (goes to stage 4-A)	-12
1064	1	1	1	0	0	1	1	0	0	0	1	Non-extinct (goes to stage 4-A)	-12
1065	1	1	1	0	0	1	1	0	0	1	0	Non-extinct (goes to stage 4-A)	-12
1066	1	1	1	0	0	1	1	0	1	0	0	Non-extinct (goes to stage 4-A)	-12
1067	1	1	1	0	1	0	1	1	0	1	1	Non-extinct (goes to stage 4-A)	-12
1068	1	1	1	0	1	0	1	1	1	0	1	Non-extinct (goes to stage 4-A)	-12
1069	1	1	1	0	1	0	1	1	1	1	0	Non-extinct (goes to stage 4-A)	-12
1070	1	1	1	0	1	1	0	1	0	1	1	Non-extinct (goes to stage 4-A)	-12
1071	1	1	1	0	1	1	0	1	1	0	1	Non-extinct (goes to stage 4-A)	-12
1072	1	1	1	0	1	1	0	1	1	1	0	Non-extinct (goes to stage 4-A)	-12
1073	1	1	1	0	1	1	1	0	0	1	1	Non-extinct (goes to stage 4-A)	-12
1074	1	1	1	0	1	1	1	0	1	0	1	Non-extinct (goes to stage 4-A)	-12
1075	1	1	1	0	1	1	1	0	1	1	0	Non-extinct (goes to stage 4-A)	-12
1076	1	1	1	1	0	0	1	1	0	1	1	Non-extinct (goes to stage 4-A)	-12
1077	1	1	1	1	0	0	1	1	1	0	1	Non-extinct (goes to stage 4-A)	-12
1078	1	1	1	1	0	0	1	1	1	1	0	Non-extinct (goes to stage 4-A)	-12
1079	1	1	1	1	0	1	0	1	0	1	1	Non-extinct (goes to stage 4-A)	-12
1080	1	1	1	1	0	1	0	1	1	0	1	Non-extinct (goes to stage 4-A)	-12
1081	1	1	1	1	0	1	0	1	1	1	0	Non-extinct (goes to stage 4-A)	-12
1082	1	1	1	1	0	1	1	0	0	1	1	Non-extinct (goes to stage 4-A)	-12
1083	1	1	1	1	0	1	1	0	1	0	1	Non-extinct (goes to stage 4-A)	-12
1084	1	1	1	1	0	1	1	0	1	1	0	Non-extinct (goes to stage 4-A)	-12
1085	1	1	1	1	1	0	1	1	1	1	1	Non-extinct (goes to stage 4-A)	-12
1086	1	1	1	1	1	1	0	1	1	1	1	Non-extinct (goes to stage 4-A)	-12
1087	1	1	1	1	1	1	1	0	1	1	1	Non-extinct (goes to stage 4-A)	-12
1088	0	0	0	0	0	0	0	1	0	1	1	Non-extinct (goes to stage 4-A)	-13
1089	0	0	0	0	0	0	0	1	1	0	1	Non-extinct (goes to stage 4-A)	-13
1090	0	0	0	0	0	0	0	1	1	1	0	Non-extinct (goes to stage 4-A)	-13
1091	0	0	0	0	0	0	1	0	0	1	1	Non-extinct (goes to stage 4-A)	-13
1092	0	0	0	0	0	0	1	0	1	0	1	Non-extinct (goes to stage 4-A)	-13
1093	0	0	0	0	0	0	1	0	1	1	0	Non-extinct (goes to stage 4-A)	-13
1094	0	0	0	0	0	1	0	0	0	1	1	Non-extinct (goes to stage 4-A)	-13
1095	0	0	0	0	0	1	0	0	1	0	1	Non-extinct (goes to stage 4-A)	-13
1096	0	0	0	0	0	1	0	0	1	1	0	Non-extinct (goes to stage 4-A)	-13
1097	0	0	0	0	1	0	0	1	1	1	1	Non-extinct (goes to stage 4-A)	-13
1098	0	0	0	0	1	0	1	0	1	1	1	Non-extinct (goes to stage 4-A)	-13
1099	0	0	0	0	1	1	0	0	1	1	1	Non-extinct (goes to stage 4-A)	-13
1100	0	0	0	1	0	0	0	1	1	1	1	Non-extinct (goes to stage 4-A)	-13
1101	0	0	0	1	0	0	1	0	1	1	1	Non-extinct (goes to stage 4-A)	-13
1102	0	0	0	1	0	1	0	0	1	1	1	Non-extinct (goes to stage 4-A)	-13
1103	0	1	1	1	1	0	1	1	0	0	0	Non-extinct (goes to stage 4-A)	-13
1104	0	1	1	1	1	1	0	1	0	0	0	Non-extinct (goes to stage 4-A)	-13
1105	0	1	1	1	1	1	1	0	0	0	0	Non-extinct (goes to stage 4-A)	-13
1106	1	0	1	1	1	0	1	1	0	0	0	Non-extinct (goes to stage 4-A)	-13
1107	1	0	1	1	1	1	0	1	0	0	0	Non-extinct (goes to stage 4-A)	-13
1108	1	0	1	1	1	1	1	0	0	0	0	Non-extinct (goes to stage 4-A)	-13
1109	1	1	0	0	1	0	1	1	0	0	0	Non-extinct (goes to stage 4-A)	-13
1110	1	1	0	0	1	1	0	1	0	0	0	Non-extinct (goes to stage 4-A)	-13
1111	1	1	0	0	1	1	1	0	0	0	0	Non-extinct (goes to stage 4-A)	-13
1112	1	1	0	1	0	0	1	1	0	0	0	Non-extinct (goes to stage 4-A)	-13
1113	1	1	0	1	0	1	0	1	0	0	0	Non-extinct (goes to stage 4-A)	-13
1114	1	1	0	1	0	1	1	0	0	0	0	Non-extinct (goes to stage 4-A)	-13
1115	1	1	0	1	1	0	1	1	0	0	1	Non-extinct (goes to stage 4-A)	-13
1116	1	1	0	1	1	0	1	1	0	1	0	Non-extinct (goes to stage 4-A)	-13
1117	1	1	0	1	1	0	1	1	1	0	0	Non-extinct (goes to stage 4-A)	-13
1118	1	1	0	1	1	1	0	1	0	0	1	Non-extinct (goes to stage 4-A)	-13
1119	1	1	0	1	1	1	0	1	0	1	0	Non-extinct (goes to stage 4-A)	-13
1120	1	1	0	1	1	1	0	1	1	0	0	Non-extinct (goes to stage 4-A)	-13
1121	1	1	0	1	1	1	1	0	0	0	1	Non-extinct (goes to stage 4-A)	-13
1122	1	1	0	1	1	1	1	0	0	1	0	Non-extinct (goes to stage 4-A)	-13
1123	1	1	0	1	1	1	1	0	1	0	0	Non-extinct (goes to stage 4-A)	-13
1124	1	1	1	0	0	0	1	1	0	1	1	Non-extinct (goes to stage 4-A)	-13
1125	1	1	1	0	0	0	1	1	1	0	1	Non-extinct (goes to stage 4-A)	-13
1126	1	1	1	0	0	0	1	1	1	1	0	Non-extinct (goes to stage 4-A)	-13
1127	1	1	1	0	0	1	0	1	0	1	1	Non-extinct (goes to stage 4-A)	-13
1128	1	1	1	0	0	1	0	1	1	0	1	Non-extinct (goes to stage 4-A)	-13
1129	1	1	1	0	0	1	0	1	1	1	0	Non-extinct (goes to stage 4-A)	-13
1130	1	1	1	0	0	1	1	0	0	1	1	Non-extinct (goes to stage 4-A)	-13
1131	1	1	1	0	0	1	1	0	1	0	1	Non-extinct (goes to stage 4-A)	-13
1132	1	1	1	0	0	1	1	0	1	1	0	Non-extinct (goes to stage 4-A)	-13
1133	1	1	1	0	1	0	1	1	1	1	1	Non-extinct (goes to stage 4-A)	-13
1134	1	1	1	0	1	1	0	1	1	1	1	Non-extinct (goes to stage 4-A)	-13
1135	1	1	1	0	1	1	1	0	1	1	1	Non-extinct (goes to stage 4-A)	-13
1136	1	1	1	1	0	0	1	1	1	1	1	Non-extinct (goes to stage 4-A)	-13
1137	1	1	1	1	0	1	0	1	1	1	1	Non-extinct (goes to stage 4-A)	-13
1138	1	1	1	1	0	1	1	0	1	1	1	Non-extinct (goes to stage 4-A)	-13
1139	0	0	0	0	0	0	0	1	1	1	1	Non-extinct (goes to stage 4-A)	-14
1140	0	0	0	0	0	0	1	0	1	1	1	Non-extinct (goes to stage 4-A)	-14
1141	0	0	0	0	0	1	0	0	1	1	1	Non-extinct (goes to stage 4-A)	-14
1142	0	1	1	0	1	0	1	1	0	0	0	Non-extinct (goes to stage 4-A)	-14
1143	0	1	1	0	1	1	0	1	0	0	0	Non-extinct (goes to stage 4-A)	-14
1144	0	1	1	0	1	1	1	0	0	0	0	Non-extinct (goes to stage 4-A)	-14
1145	0	1	1	1	0	0	1	1	0	0	0	Non-extinct (goes to stage 4-A)	-14
1146	0	1	1	1	0	1	0	1	0	0	0	Non-extinct (goes to stage 4-A)	-14
1147	0	1	1	1	0	1	1	0	0	0	0	Non-extinct (goes to stage 4-A)	-14
1148	0	1	1	1	1	0	1	1	0	0	1	Non-extinct (goes to stage 4-A)	-14
1149	0	1	1	1	1	0	1	1	0	1	0	Non-extinct (goes to stage 4-A)	-14
1150	0	1	1	1	1	0	1	1	1	0	0	Non-extinct (goes to stage 4-A)	-14
1151	0	1	1	1	1	1	0	1	0	0	1	Non-extinct (goes to stage 4-A)	-14
1152	0	1	1	1	1	1	0	1	0	1	0	Non-extinct (goes to stage 4-A)	-14
1153	0	1	1	1	1	1	0	1	1	0	0	Non-extinct (goes to stage 4-A)	-14
1154	0	1	1	1	1	1	1	0	0	0	1	Non-extinct (goes to stage 4-A)	-14
1155	0	1	1	1	1	1	1	0	0	1	0	Non-extinct (goes to stage 4-A)	-14
1156	0	1	1	1	1	1	1	0	1	0	0	Non-extinct (goes to stage 4-A)	-14
1157	1	0	1	0	1	0	1	1	0	0	0	Non-extinct (goes to stage 4-A)	-14
1158	1	0	1	0	1	1	0	1	0	0	0	Non-extinct (goes to stage 4-A)	-14
1159	1	0	1	0	1	1	1	0	0	0	0	Non-extinct (goes to stage 4-A)	-14
1160	1	0	1	1	0	0	1	1	0	0	0	Non-extinct (goes to stage 4-A)	-14
1161	1	0	1	1	0	1	0	1	0	0	0	Non-extinct (goes to stage 4-A)	-14
1162	1	0	1	1	0	1	1	0	0	0	0	Non-extinct (goes to stage 4-A)	-14
1163	1	0	1	1	1	0	1	1	0	0	1	Non-extinct (goes to stage 4-A)	-14
1164	1	0	1	1	1	0	1	1	0	1	0	Non-extinct (goes to stage 4-A)	-14
1165	1	0	1	1	1	0	1	1	1	0	0	Non-extinct (goes to stage 4-A)	-14
1166	1	0	1	1	1	1	0	1	0	0	1	Non-extinct (goes to stage 4-A)	-14
1167	1	0	1	1	1	1	0	1	0	1	0	Non-extinct (goes to stage 4-A)	-14
1168	1	0	1	1	1	1	0	1	1	0	0	Non-extinct (goes to stage 4-A)	-14
1169	1	0	1	1	1	1	1	0	0	0	1	Non-extinct (goes to stage 4-A)	-14
1170	1	0	1	1	1	1	1	0	0	1	0	Non-extinct (goes to stage 4-A)	-14
1171	1	0	1	1	1	1	1	0	1	0	0	Non-extinct (goes to stage 4-A)	-14
1172	1	1	0	0	0	0	1	1	0	0	0	Non-extinct (goes to stage 4-A)	-14
1173	1	1	0	0	0	1	0	1	0	0	0	Non-extinct (goes to stage 4-A)	-14
1174	1	1	0	0	0	1	1	0	0	0	0	Non-extinct (goes to stage 4-A)	-14
1175	1	1	0	0	1	0	1	1	0	0	1	Non-extinct (goes to stage 4-A)	-14
1176	1	1	0	0	1	0	1	1	0	1	0	Non-extinct (goes to stage 4-A)	-14
1177	1	1	0	0	1	0	1	1	1	0	0	Non-extinct (goes to stage 4-A)	-14
1178	1	1	0	0	1	1	0	1	0	0	1	Non-extinct (goes to stage 4-A)	-14
1179	1	1	0	0	1	1	0	1	0	1	0	Non-extinct (goes to stage 4-A)	-14
1180	1	1	0	0	1	1	0	1	1	0	0	Non-extinct (goes to stage 4-A)	-14
1181	1	1	0	0	1	1	1	0	0	0	1	Non-extinct (goes to stage 4-A)	-14
1182	1	1	0	0	1	1	1	0	0	1	0	Non-extinct (goes to stage 4-A)	-14
1183	1	1	0	0	1	1	1	0	1	0	0	Non-extinct (goes to stage 4-A)	-14
1184	1	1	0	1	0	0	1	1	0	0	1	Non-extinct (goes to stage 4-A)	-14
1185	1	1	0	1	0	0	1	1	0	1	0	Non-extinct (goes to stage 4-A)	-14
1186	1	1	0	1	0	0	1	1	1	0	0	Non-extinct (goes to stage 4-A)	-14
1187	1	1	0	1	0	1	0	1	0	0	1	Non-extinct (goes to stage 4-A)	-14
1188	1	1	0	1	0	1	0	1	0	1	0	Non-extinct (goes to stage 4-A)	-14
1189	1	1	0	1	0	1	0	1	1	0	0	Non-extinct (goes to stage 4-A)	-14
1190	1	1	0	1	0	1	1	0	0	0	1	Non-extinct (goes to stage 4-A)	-14
1191	1	1	0	1	0	1	1	0	0	1	0	Non-extinct (goes to stage 4-A)	-14
1192	1	1	0	1	0	1	1	0	1	0	0	Non-extinct (goes to stage 4-A)	-14
1193	1	1	0	1	1	0	1	1	0	1	1	Non-extinct (goes to stage 4-A)	-14
1194	1	1	0	1	1	0	1	1	1	0	1	Non-extinct (goes to stage 4-A)	-14
1195	1	1	0	1	1	0	1	1	1	1	0	Non-extinct (goes to stage 4-A)	-14
1196	1	1	0	1	1	1	0	1	0	1	1	Non-extinct (goes to stage 4-A)	-14
1197	1	1	0	1	1	1	0	1	1	0	1	Non-extinct (goes to stage 4-A)	-14
1198	1	1	0	1	1	1	0	1	1	1	0	Non-extinct (goes to stage 4-A)	-14
1199	1	1	0	1	1	1	1	0	0	1	1	Non-extinct (goes to stage 4-A)	-14
1200	1	1	0	1	1	1	1	0	1	0	1	Non-extinct (goes to stage 4-A)	-14
1201	1	1	0	1	1	1	1	0	1	1	0	Non-extinct (goes to stage 4-A)	-14
1202	1	1	1	0	0	0	1	1	1	1	1	Non-extinct (goes to stage 4-A)	-14
1203	1	1	1	0	0	1	0	1	1	1	1	Non-extinct (goes to stage 4-A)	-14
1204	1	1	1	0	0	1	1	0	1	1	1	Non-extinct (goes to stage 4-A)	-14
1205	0	1	1	0	0	0	1	1	0	0	0	Non-extinct (goes to stage 4-A)	-15
1206	0	1	1	0	0	1	0	1	0	0	0	Non-extinct (goes to stage 4-A)	-15
1207	0	1	1	0	0	1	1	0	0	0	0	Non-extinct (goes to stage 4-A)	-15
1208	0	1	1	0	1	0	1	1	0	0	1	Non-extinct (goes to stage 4-A)	-15
1209	0	1	1	0	1	0	1	1	0	1	0	Non-extinct (goes to stage 4-A)	-15
1210	0	1	1	0	1	0	1	1	1	0	0	Non-extinct (goes to stage 4-A)	-15
1211	0	1	1	0	1	1	0	1	0	0	1	Non-extinct (goes to stage 4-A)	-15
1212	0	1	1	0	1	1	0	1	0	1	0	Non-extinct (goes to stage 4-A)	-15
1213	0	1	1	0	1	1	0	1	1	0	0	Non-extinct (goes to stage 4-A)	-15
1214	0	1	1	0	1	1	1	0	0	0	1	Non-extinct (goes to stage 4-A)	-15
1215	0	1	1	0	1	1	1	0	0	1	0	Non-extinct (goes to stage 4-A)	-15
1216	0	1	1	0	1	1	1	0	1	0	0	Non-extinct (goes to stage 4-A)	-15
1217	0	1	1	1	0	0	1	1	0	0	1	Non-extinct (goes to stage 4-A)	-15
1218	0	1	1	1	0	0	1	1	0	1	0	Non-extinct (goes to stage 4-A)	-15
1219	0	1	1	1	0	0	1	1	1	0	0	Non-extinct (goes to stage 4-A)	-15
1220	0	1	1	1	0	1	0	1	0	0	1	Non-extinct (goes to stage 4-A)	-15
1221	0	1	1	1	0	1	0	1	0	1	0	Non-extinct (goes to stage 4-A)	-15
1222	0	1	1	1	0	1	0	1	1	0	0	Non-extinct (goes to stage 4-A)	-15
1223	0	1	1	1	0	1	1	0	0	0	1	Non-extinct (goes to stage 4-A)	-15
1224	0	1	1	1	0	1	1	0	0	1	0	Non-extinct (goes to stage 4-A)	-15
1225	0	1	1	1	0	1	1	0	1	0	0	Non-extinct (goes to stage 4-A)	-15
1226	0	1	1	1	1	0	1	1	0	1	1	Non-extinct (goes to stage 4-A)	-15
1227	0	1	1	1	1	0	1	1	1	0	1	Non-extinct (goes to stage 4-A)	-15
1228	0	1	1	1	1	0	1	1	1	1	0	Non-extinct (goes to stage 4-A)	-15
1229	0	1	1	1	1	1	0	1	0	1	1	Non-extinct (goes to stage 4-A)	-15
1230	0	1	1	1	1	1	0	1	1	0	1	Non-extinct (goes to stage 4-A)	-15
1231	0	1	1	1	1	1	0	1	1	1	0	Non-extinct (goes to stage 4-A)	-15
1232	0	1	1	1	1	1	1	0	0	1	1	Non-extinct (goes to stage 4-A)	-15
1233	0	1	1	1	1	1	1	0	1	0	1	Non-extinct (goes to stage 4-A)	-15
1234	0	1	1	1	1	1	1	0	1	1	0	Non-extinct (goes to stage 4-A)	-15
1235	1	0	1	0	0	0	1	1	0	0	0	Non-extinct (goes to stage 4-A)	-15
1236	1	0	1	0	0	1	0	1	0	0	0	Non-extinct (goes to stage 4-A)	-15
1237	1	0	1	0	0	1	1	0	0	0	0	Non-extinct (goes to stage 4-A)	-15
1238	1	0	1	0	1	0	1	1	0	0	1	Non-extinct (goes to stage 4-A)	-15
1239	1	0	1	0	1	0	1	1	0	1	0	Non-extinct (goes to stage 4-A)	-15
1240	1	0	1	0	1	0	1	1	1	0	0	Non-extinct (goes to stage 4-A)	-15
1241	1	0	1	0	1	1	0	1	0	0	1	Non-extinct (goes to stage 4-A)	-15
1242	1	0	1	0	1	1	0	1	0	1	0	Non-extinct (goes to stage 4-A)	-15
1243	1	0	1	0	1	1	0	1	1	0	0	Non-extinct (goes to stage 4-A)	-15
1244	1	0	1	0	1	1	1	0	0	0	1	Non-extinct (goes to stage 4-A)	-15
1245	1	0	1	0	1	1	1	0	0	1	0	Non-extinct (goes to stage 4-A)	-15
1246	1	0	1	0	1	1	1	0	1	0	0	Non-extinct (goes to stage 4-A)	-15
1247	1	0	1	1	0	0	1	1	0	0	1	Non-extinct (goes to stage 4-A)	-15
1248	1	0	1	1	0	0	1	1	0	1	0	Non-extinct (goes to stage 4-A)	-15
1249	1	0	1	1	0	0	1	1	1	0	0	Non-extinct (goes to stage 4-A)	-15
1250	1	0	1	1	0	1	0	1	0	0	1	Non-extinct (goes to stage 4-A)	-15
1251	1	0	1	1	0	1	0	1	0	1	0	Non-extinct (goes to stage 4-A)	-15
1252	1	0	1	1	0	1	0	1	1	0	0	Non-extinct (goes to stage 4-A)	-15
1253	1	0	1	1	0	1	1	0	0	0	1	Non-extinct (goes to stage 4-A)	-15
1254	1	0	1	1	0	1	1	0	0	1	0	Non-extinct (goes to stage 4-A)	-15
1255	1	0	1	1	0	1	1	0	1	0	0	Non-extinct (goes to stage 4-A)	-15
1256	1	0	1	1	1	0	1	1	0	1	1	Non-extinct (goes to stage 4-A)	-15
1257	1	0	1	1	1	0	1	1	1	0	1	Non-extinct (goes to stage 4-A)	-15
1258	1	0	1	1	1	0	1	1	1	1	0	Non-extinct (goes to stage 4-A)	-15
1259	1	0	1	1	1	1	0	1	0	1	1	Non-extinct (goes to stage 4-A)	-15
1260	1	0	1	1	1	1	0	1	1	0	1	Non-extinct (goes to stage 4-A)	-15
1261	1	0	1	1	1	1	0	1	1	1	0	Non-extinct (goes to stage 4-A)	-15
1262	1	0	1	1	1	1	1	0	0	1	1	Non-extinct (goes to stage 4-A)	-15
1263	1	0	1	1	1	1	1	0	1	0	1	Non-extinct (goes to stage 4-A)	-15
1264	1	0	1	1	1	1	1	0	1	1	0	Non-extinct (goes to stage 4-A)	-15
1265	1	1	0	0	0	0	1	1	0	0	1	Non-extinct (goes to stage 4-A)	-15
1266	1	1	0	0	0	0	1	1	0	1	0	Non-extinct (goes to stage 4-A)	-15
1267	1	1	0	0	0	0	1	1	1	0	0	Non-extinct (goes to stage 4-A)	-15
1268	1	1	0	0	0	1	0	1	0	0	1	Non-extinct (goes to stage 4-A)	-15
1269	1	1	0	0	0	1	0	1	0	1	0	Non-extinct (goes to stage 4-A)	-15
1270	1	1	0	0	0	1	0	1	1	0	0	Non-extinct (goes to stage 4-A)	-15
1271	1	1	0	0	0	1	1	0	0	0	1	Non-extinct (goes to stage 4-A)	-15
1272	1	1	0	0	0	1	1	0	0	1	0	Non-extinct (goes to stage 4-A)	-15
1273	1	1	0	0	0	1	1	0	1	0	0	Non-extinct (goes to stage 4-A)	-15
1274	1	1	0	0	1	0	1	1	0	1	1	Non-extinct (goes to stage 4-A)	-15
1275	1	1	0	0	1	0	1	1	1	0	1	Non-extinct (goes to stage 4-A)	-15
1276	1	1	0	0	1	0	1	1	1	1	0	Non-extinct (goes to stage 4-A)	-15
1277	1	1	0	0	1	1	0	1	0	1	1	Non-extinct (goes to stage 4-A)	-15
1278	1	1	0	0	1	1	0	1	1	0	1	Non-extinct (goes to stage 4-A)	-15
1279	1	1	0	0	1	1	0	1	1	1	0	Non-extinct (goes to stage 4-A)	-15
1280	1	1	0	0	1	1	1	0	0	1	1	Non-extinct (goes to stage 4-A)	-15
1281	1	1	0	0	1	1	1	0	1	0	1	Non-extinct (goes to stage 4-A)	-15
1282	1	1	0	0	1	1	1	0	1	1	0	Non-extinct (goes to stage 4-A)	-15
1283	1	1	0	1	0	0	1	1	0	1	1	Non-extinct (goes to stage 4-A)	-15
1284	1	1	0	1	0	0	1	1	1	0	1	Non-extinct (goes to stage 4-A)	-15
1285	1	1	0	1	0	0	1	1	1	1	0	Non-extinct (goes to stage 4-A)	-15
1286	1	1	0	1	0	1	0	1	0	1	1	Non-extinct (goes to stage 4-A)	-15
1287	1	1	0	1	0	1	0	1	1	0	1	Non-extinct (goes to stage 4-A)	-15
1288	1	1	0	1	0	1	0	1	1	1	0	Non-extinct (goes to stage 4-A)	-15
1289	1	1	0	1	0	1	1	0	0	1	1	Non-extinct (goes to stage 4-A)	-15
1290	1	1	0	1	0	1	1	0	1	0	1	Non-extinct (goes to stage 4-A)	-15
1291	1	1	0	1	0	1	1	0	1	1	0	Non-extinct (goes to stage 4-A)	-15
1292	1	1	0	1	1	0	1	1	1	1	1	Non-extinct (goes to stage 4-A)	-15
1293	1	1	0	1	1	1	0	1	1	1	1	Non-extinct (goes to stage 4-A)	-15
1294	1	1	0	1	1	1	1	0	1	1	1	Non-extinct (goes to stage 4-A)	-15
1295	0	1	0	1	1	0	1	1	0	0	0	Non-extinct (goes to stage 4-A)	-16
1296	0	1	0	1	1	1	0	1	0	0	0	Non-extinct (goes to stage 4-A)	-16
1297	0	1	0	1	1	1	1	0	0	0	0	Non-extinct (goes to stage 4-A)	-16
1298	0	1	1	0	0	0	1	1	0	0	1	Non-extinct (goes to stage 4-A)	-16
1299	0	1	1	0	0	0	1	1	0	1	0	Non-extinct (goes to stage 4-A)	-16
1300	0	1	1	0	0	0	1	1	1	0	0	Non-extinct (goes to stage 4-A)	-16
1301	0	1	1	0	0	1	0	1	0	0	1	Non-extinct (goes to stage 4-A)	-16
1302	0	1	1	0	0	1	0	1	0	1	0	Non-extinct (goes to stage 4-A)	-16
1303	0	1	1	0	0	1	0	1	1	0	0	Non-extinct (goes to stage 4-A)	-16
1304	0	1	1	0	0	1	1	0	0	0	1	Non-extinct (goes to stage 4-A)	-16
1305	0	1	1	0	0	1	1	0	0	1	0	Non-extinct (goes to stage 4-A)	-16
1306	0	1	1	0	0	1	1	0	1	0	0	Non-extinct (goes to stage 4-A)	-16
1307	0	1	1	0	1	0	1	1	0	1	1	Non-extinct (goes to stage 4-A)	-16
1308	0	1	1	0	1	0	1	1	1	0	1	Non-extinct (goes to stage 4-A)	-16
1309	0	1	1	0	1	0	1	1	1	1	0	Non-extinct (goes to stage 4-A)	-16
1310	0	1	1	0	1	1	0	1	0	1	1	Non-extinct (goes to stage 4-A)	-16
1311	0	1	1	0	1	1	0	1	1	0	1	Non-extinct (goes to stage 4-A)	-16
1312	0	1	1	0	1	1	0	1	1	1	0	Non-extinct (goes to stage 4-A)	-16
1313	0	1	1	0	1	1	1	0	0	1	1	Non-extinct (goes to stage 4-A)	-16
1314	0	1	1	0	1	1	1	0	1	0	1	Non-extinct (goes to stage 4-A)	-16
1315	0	1	1	0	1	1	1	0	1	1	0	Non-extinct (goes to stage 4-A)	-16
1316	0	1	1	1	0	0	1	1	0	1	1	Non-extinct (goes to stage 4-A)	-16
1317	0	1	1	1	0	0	1	1	1	0	1	Non-extinct (goes to stage 4-A)	-16
1318	0	1	1	1	0	0	1	1	1	1	0	Non-extinct (goes to stage 4-A)	-16
1319	0	1	1	1	0	1	0	1	0	1	1	Non-extinct (goes to stage 4-A)	-16
1320	0	1	1	1	0	1	0	1	1	0	1	Non-extinct (goes to stage 4-A)	-16
1321	0	1	1	1	0	1	0	1	1	1	0	Non-extinct (goes to stage 4-A)	-16
1322	0	1	1	1	0	1	1	0	0	1	1	Non-extinct (goes to stage 4-A)	-16
1323	0	1	1	1	0	1	1	0	1	0	1	Non-extinct (goes to stage 4-A)	-16
1324	0	1	1	1	0	1	1	0	1	1	0	Non-extinct (goes to stage 4-A)	-16
1325	0	1	1	1	1	0	1	1	1	1	1	Non-extinct (goes to stage 4-A)	-16
1326	0	1	1	1	1	1	0	1	1	1	1	Non-extinct (goes to stage 4-A)	-16
1327	0	1	1	1	1	1	1	0	1	1	1	Non-extinct (goes to stage 4-A)	-16
1328	1	0	0	1	1	0	1	1	0	0	0	Non-extinct (goes to stage 4-A)	-16
1329	1	0	0	1	1	1	0	1	0	0	0	Non-extinct (goes to stage 4-A)	-16
1330	1	0	0	1	1	1	1	0	0	0	0	Non-extinct (goes to stage 4-A)	-16
1331	1	0	1	0	0	0	1	1	0	0	1	Non-extinct (goes to stage 4-A)	-16
1332	1	0	1	0	0	0	1	1	0	1	0	Non-extinct (goes to stage 4-A)	-16
1333	1	0	1	0	0	0	1	1	1	0	0	Non-extinct (goes to stage 4-A)	-16
1334	1	0	1	0	0	1	0	1	0	0	1	Non-extinct (goes to stage 4-A)	-16
1335	1	0	1	0	0	1	0	1	0	1	0	Non-extinct (goes to stage 4-A)	-16
1336	1	0	1	0	0	1	0	1	1	0	0	Non-extinct (goes to stage 4-A)	-16
1337	1	0	1	0	0	1	1	0	0	0	1	Non-extinct (goes to stage 4-A)	-16
1338	1	0	1	0	0	1	1	0	0	1	0	Non-extinct (goes to stage 4-A)	-16
1339	1	0	1	0	0	1	1	0	1	0	0	Non-extinct (goes to stage 4-A)	-16
1340	1	0	1	0	1	0	1	1	0	1	1	Non-extinct (goes to stage 4-A)	-16
1341	1	0	1	0	1	0	1	1	1	0	1	Non-extinct (goes to stage 4-A)	-16
1342	1	0	1	0	1	0	1	1	1	1	0	Non-extinct (goes to stage 4-A)	-16
1343	1	0	1	0	1	1	0	1	0	1	1	Non-extinct (goes to stage 4-A)	-16
1344	1	0	1	0	1	1	0	1	1	0	1	Non-extinct (goes to stage 4-A)	-16
1345	1	0	1	0	1	1	0	1	1	1	0	Non-extinct (goes to stage 4-A)	-16
1346	1	0	1	0	1	1	1	0	0	1	1	Non-extinct (goes to stage 4-A)	-16
1347	1	0	1	0	1	1	1	0	1	0	1	Non-extinct (goes to stage 4-A)	-16
1348	1	0	1	0	1	1	1	0	1	1	0	Non-extinct (goes to stage 4-A)	-16
1349	1	0	1	1	0	0	1	1	0	1	1	Non-extinct (goes to stage 4-A)	-16
1350	1	0	1	1	0	0	1	1	1	0	1	Non-extinct (goes to stage 4-A)	-16
1351	1	0	1	1	0	0	1	1	1	1	0	Non-extinct (goes to stage 4-A)	-16
1352	1	0	1	1	0	1	0	1	0	1	1	Non-extinct (goes to stage 4-A)	-16
1353	1	0	1	1	0	1	0	1	1	0	1	Non-extinct (goes to stage 4-A)	-16
1354	1	0	1	1	0	1	0	1	1	1	0	Non-extinct (goes to stage 4-A)	-16
1355	1	0	1	1	0	1	1	0	0	1	1	Non-extinct (goes to stage 4-A)	-16
1356	1	0	1	1	0	1	1	0	1	0	1	Non-extinct (goes to stage 4-A)	-16
1357	1	0	1	1	0	1	1	0	1	1	0	Non-extinct (goes to stage 4-A)	-16
1358	1	0	1	1	1	0	1	1	1	1	1	Non-extinct (goes to stage 4-A)	-16
1359	1	0	1	1	1	1	0	1	1	1	1	Non-extinct (goes to stage 4-A)	-16
1360	1	0	1	1	1	1	1	0	1	1	1	Non-extinct (goes to stage 4-A)	-16
1361	1	1	0	0	0	0	1	1	0	1	1	Non-extinct (goes to stage 4-A)	-16
1362	1	1	0	0	0	0	1	1	1	0	1	Non-extinct (goes to stage 4-A)	-16
1363	1	1	0	0	0	0	1	1	1	1	0	Non-extinct (goes to stage 4-A)	-16
1364	1	1	0	0	0	1	0	1	0	1	1	Non-extinct (goes to stage 4-A)	-16
1365	1	1	0	0	0	1	0	1	1	0	1	Non-extinct (goes to stage 4-A)	-16
1366	1	1	0	0	0	1	0	1	1	1	0	Non-extinct (goes to stage 4-A)	-16
1367	1	1	0	0	0	1	1	0	0	1	1	Non-extinct (goes to stage 4-A)	-16
1368	1	1	0	0	0	1	1	0	1	0	1	Non-extinct (goes to stage 4-A)	-16
1369	1	1	0	0	0	1	1	0	1	1	0	Non-extinct (goes to stage 4-A)	-16
1370	1	1	0	0	1	0	1	1	1	1	1	Non-extinct (goes to stage 4-A)	-16
1371	1	1	0	0	1	1	0	1	1	1	1	Non-extinct (goes to stage 4-A)	-16
1372	1	1	0	0	1	1	1	0	1	1	1	Non-extinct (goes to stage 4-A)	-16
1373	1	1	0	1	0	0	1	1	1	1	1	Non-extinct (goes to stage 4-A)	-16
1374	1	1	0	1	0	1	0	1	1	1	1	Non-extinct (goes to stage 4-A)	-16
1375	1	1	0	1	0	1	1	0	1	1	1	Non-extinct (goes to stage 4-A)	-16
1376	0	0	1	1	1	0	1	1	0	0	0	Non-extinct (goes to stage 4-A)	-17
1377	0	0	1	1	1	1	0	1	0	0	0	Non-extinct (goes to stage 4-A)	-17
1378	0	0	1	1	1	1	1	0	0	0	0	Non-extinct (goes to stage 4-A)	-17
1379	0	1	0	0	1	0	1	1	0	0	0	Non-extinct (goes to stage 4-A)	-17
1380	0	1	0	0	1	1	0	1	0	0	0	Non-extinct (goes to stage 4-A)	-17
1381	0	1	0	0	1	1	1	0	0	0	0	Non-extinct (goes to stage 4-A)	-17
1382	0	1	0	1	0	0	1	1	0	0	0	Non-extinct (goes to stage 4-A)	-17
1383	0	1	0	1	0	1	0	1	0	0	0	Non-extinct (goes to stage 4-A)	-17
1384	0	1	0	1	0	1	1	0	0	0	0	Non-extinct (goes to stage 4-A)	-17
1385	0	1	0	1	1	0	1	1	0	0	1	Non-extinct (goes to stage 4-A)	-17
1386	0	1	0	1	1	0	1	1	0	1	0	Non-extinct (goes to stage 4-A)	-17
1387	0	1	0	1	1	0	1	1	1	0	0	Non-extinct (goes to stage 4-A)	-17
1388	0	1	0	1	1	1	0	1	0	0	1	Non-extinct (goes to stage 4-A)	-17
1389	0	1	0	1	1	1	0	1	0	1	0	Non-extinct (goes to stage 4-A)	-17
1390	0	1	0	1	1	1	0	1	1	0	0	Non-extinct (goes to stage 4-A)	-17
1391	0	1	0	1	1	1	1	0	0	0	1	Non-extinct (goes to stage 4-A)	-17
1392	0	1	0	1	1	1	1	0	0	1	0	Non-extinct (goes to stage 4-A)	-17
1393	0	1	0	1	1	1	1	0	1	0	0	Non-extinct (goes to stage 4-A)	-17
1394	0	1	1	0	0	0	1	1	0	1	1	Non-extinct (goes to stage 4-A)	-17
1395	0	1	1	0	0	0	1	1	1	0	1	Non-extinct (goes to stage 4-A)	-17
1396	0	1	1	0	0	0	1	1	1	1	0	Non-extinct (goes to stage 4-A)	-17
1397	0	1	1	0	0	1	0	1	0	1	1	Non-extinct (goes to stage 4-A)	-17
1398	0	1	1	0	0	1	0	1	1	0	1	Non-extinct (goes to stage 4-A)	-17
1399	0	1	1	0	0	1	0	1	1	1	0	Non-extinct (goes to stage 4-A)	-17
1400	0	1	1	0	0	1	1	0	0	1	1	Non-extinct (goes to stage 4-A)	-17
1401	0	1	1	0	0	1	1	0	1	0	1	Non-extinct (goes to stage 4-A)	-17
1402	0	1	1	0	0	1	1	0	1	1	0	Non-extinct (goes to stage 4-A)	-17
1403	0	1	1	0	1	0	1	1	1	1	1	Non-extinct (goes to stage 4-A)	-17
1404	0	1	1	0	1	1	0	1	1	1	1	Non-extinct (goes to stage 4-A)	-17
1405	0	1	1	0	1	1	1	0	1	1	1	Non-extinct (goes to stage 4-A)	-17
1406	0	1	1	1	0	0	1	1	1	1	1	Non-extinct (goes to stage 4-A)	-17
1407	0	1	1	1	0	1	0	1	1	1	1	Non-extinct (goes to stage 4-A)	-17
1408	0	1	1	1	0	1	1	0	1	1	1	Non-extinct (goes to stage 4-A)	-17
1409	1	0	0	0	1	0	1	1	0	0	0	Non-extinct (goes to stage 4-A)	-17
1410	1	0	0	0	1	1	0	1	0	0	0	Non-extinct (goes to stage 4-A)	-17
1411	1	0	0	0	1	1	1	0	0	0	0	Non-extinct (goes to stage 4-A)	-17
1412	1	0	0	1	0	0	1	1	0	0	0	Non-extinct (goes to stage 4-A)	-17
1413	1	0	0	1	0	1	0	1	0	0	0	Non-extinct (goes to stage 4-A)	-17
1414	1	0	0	1	0	1	1	0	0	0	0	Non-extinct (goes to stage 4-A)	-17
1415	1	0	0	1	1	0	1	1	0	0	1	Non-extinct (goes to stage 4-A)	-17
1416	1	0	0	1	1	0	1	1	0	1	0	Non-extinct (goes to stage 4-A)	-17
1417	1	0	0	1	1	0	1	1	1	0	0	Non-extinct (goes to stage 4-A)	-17
1418	1	0	0	1	1	1	0	1	0	0	1	Non-extinct (goes to stage 4-A)	-17
1419	1	0	0	1	1	1	0	1	0	1	0	Non-extinct (goes to stage 4-A)	-17
1420	1	0	0	1	1	1	0	1	1	0	0	Non-extinct (goes to stage 4-A)	-17
1421	1	0	0	1	1	1	1	0	0	0	1	Non-extinct (goes to stage 4-A)	-17
1422	1	0	0	1	1	1	1	0	0	1	0	Non-extinct (goes to stage 4-A)	-17
1423	1	0	0	1	1	1	1	0	1	0	0	Non-extinct (goes to stage 4-A)	-17
1424	1	0	1	0	0	0	1	1	0	1	1	Non-extinct (goes to stage 4-A)	-17
1425	1	0	1	0	0	0	1	1	1	0	1	Non-extinct (goes to stage 4-A)	-17
1426	1	0	1	0	0	0	1	1	1	1	0	Non-extinct (goes to stage 4-A)	-17
1427	1	0	1	0	0	1	0	1	0	1	1	Non-extinct (goes to stage 4-A)	-17
1428	1	0	1	0	0	1	0	1	1	0	1	Non-extinct (goes to stage 4-A)	-17
1429	1	0	1	0	0	1	0	1	1	1	0	Non-extinct (goes to stage 4-A)	-17
1430	1	0	1	0	0	1	1	0	0	1	1	Non-extinct (goes to stage 4-A)	-17
1431	1	0	1	0	0	1	1	0	1	0	1	Non-extinct (goes to stage 4-A)	-17
1432	1	0	1	0	0	1	1	0	1	1	0	Non-extinct (goes to stage 4-A)	-17
1433	1	0	1	0	1	0	1	1	1	1	1	Non-extinct (goes to stage 4-A)	-17
1434	1	0	1	0	1	1	0	1	1	1	1	Non-extinct (goes to stage 4-A)	-17
1435	1	0	1	0	1	1	1	0	1	1	1	Non-extinct (goes to stage 4-A)	-17
1436	1	0	1	1	0	0	1	1	1	1	1	Non-extinct (goes to stage 4-A)	-17
1437	1	0	1	1	0	1	0	1	1	1	1	Non-extinct (goes to stage 4-A)	-17
1438	1	0	1	1	0	1	1	0	1	1	1	Non-extinct (goes to stage 4-A)	-17
1439	1	1	0	0	0	0	1	1	1	1	1	Non-extinct (goes to stage 4-A)	-17
1440	1	1	0	0	0	1	0	1	1	1	1	Non-extinct (goes to stage 4-A)	-17
1441	1	1	0	0	0	1	1	0	1	1	1	Non-extinct (goes to stage 4-A)	-17
1442	0	0	1	0	1	0	1	1	0	0	0	Non-extinct (goes to stage 4-A)	-18
1443	0	0	1	0	1	1	0	1	0	0	0	Non-extinct (goes to stage 4-A)	-18
1444	0	0	1	0	1	1	1	0	0	0	0	Non-extinct (goes to stage 4-A)	-18
1445	0	0	1	1	0	0	1	1	0	0	0	Non-extinct (goes to stage 4-A)	-18
1446	0	0	1	1	0	1	0	1	0	0	0	Non-extinct (goes to stage 4-A)	-18
1447	0	0	1	1	0	1	1	0	0	0	0	Non-extinct (goes to stage 4-A)	-18
1448	0	0	1	1	1	0	1	1	0	0	1	Non-extinct (goes to stage 4-A)	-18
1449	0	0	1	1	1	0	1	1	0	1	0	Non-extinct (goes to stage 4-A)	-18
1450	0	0	1	1	1	0	1	1	1	0	0	Non-extinct (goes to stage 4-A)	-18
1451	0	0	1	1	1	1	0	1	0	0	1	Non-extinct (goes to stage 4-A)	-18
1452	0	0	1	1	1	1	0	1	0	1	0	Non-extinct (goes to stage 4-A)	-18
1453	0	0	1	1	1	1	0	1	1	0	0	Non-extinct (goes to stage 4-A)	-18
1454	0	0	1	1	1	1	1	0	0	0	1	Non-extinct (goes to stage 4-A)	-18
1455	0	0	1	1	1	1	1	0	0	1	0	Non-extinct (goes to stage 4-A)	-18
1456	0	0	1	1	1	1	1	0	1	0	0	Non-extinct (goes to stage 4-A)	-18
1457	0	1	0	0	0	0	1	1	0	0	0	Non-extinct (goes to stage 4-A)	-18
1458	0	1	0	0	0	1	0	1	0	0	0	Non-extinct (goes to stage 4-A)	-18
1459	0	1	0	0	0	1	1	0	0	0	0	Non-extinct (goes to stage 4-A)	-18
1460	0	1	0	0	1	0	1	1	0	0	1	Non-extinct (goes to stage 4-A)	-18
1461	0	1	0	0	1	0	1	1	0	1	0	Non-extinct (goes to stage 4-A)	-18
1462	0	1	0	0	1	0	1	1	1	0	0	Non-extinct (goes to stage 4-A)	-18
1463	0	1	0	0	1	1	0	1	0	0	1	Non-extinct (goes to stage 4-A)	-18
1464	0	1	0	0	1	1	0	1	0	1	0	Non-extinct (goes to stage 4-A)	-18
1465	0	1	0	0	1	1	0	1	1	0	0	Non-extinct (goes to stage 4-A)	-18
1466	0	1	0	0	1	1	1	0	0	0	1	Non-extinct (goes to stage 4-A)	-18
1467	0	1	0	0	1	1	1	0	0	1	0	Non-extinct (goes to stage 4-A)	-18
1468	0	1	0	0	1	1	1	0	1	0	0	Non-extinct (goes to stage 4-A)	-18
1469	0	1	0	1	0	0	1	1	0	0	1	Non-extinct (goes to stage 4-A)	-18
1470	0	1	0	1	0	0	1	1	0	1	0	Non-extinct (goes to stage 4-A)	-18
1471	0	1	0	1	0	0	1	1	1	0	0	Non-extinct (goes to stage 4-A)	-18
1472	0	1	0	1	0	1	0	1	0	0	1	Non-extinct (goes to stage 4-A)	-18
1473	0	1	0	1	0	1	0	1	0	1	0	Non-extinct (goes to stage 4-A)	-18
1474	0	1	0	1	0	1	0	1	1	0	0	Non-extinct (goes to stage 4-A)	-18
1475	0	1	0	1	0	1	1	0	0	0	1	Non-extinct (goes to stage 4-A)	-18
1476	0	1	0	1	0	1	1	0	0	1	0	Non-extinct (goes to stage 4-A)	-18
1477	0	1	0	1	0	1	1	0	1	0	0	Non-extinct (goes to stage 4-A)	-18
1478	0	1	0	1	1	0	1	1	0	1	1	Non-extinct (goes to stage 4-A)	-18
1479	0	1	0	1	1	0	1	1	1	0	1	Non-extinct (goes to stage 4-A)	-18
1480	0	1	0	1	1	0	1	1	1	1	0	Non-extinct (goes to stage 4-A)	-18
1481	0	1	0	1	1	1	0	1	0	1	1	Non-extinct (goes to stage 4-A)	-18
1482	0	1	0	1	1	1	0	1	1	0	1	Non-extinct (goes to stage 4-A)	-18
1483	0	1	0	1	1	1	0	1	1	1	0	Non-extinct (goes to stage 4-A)	-18
1484	0	1	0	1	1	1	1	0	0	1	1	Non-extinct (goes to stage 4-A)	-18
1485	0	1	0	1	1	1	1	0	1	0	1	Non-extinct (goes to stage 4-A)	-18
1486	0	1	0	1	1	1	1	0	1	1	0	Non-extinct (goes to stage 4-A)	-18
1487	0	1	1	0	0	0	1	1	1	1	1	Non-extinct (goes to stage 4-A)	-18
1488	0	1	1	0	0	1	0	1	1	1	1	Non-extinct (goes to stage 4-A)	-18
1489	0	1	1	0	0	1	1	0	1	1	1	Non-extinct (goes to stage 4-A)	-18
1490	1	0	0	0	0	0	1	1	0	0	0	Non-extinct (goes to stage 4-A)	-18
1491	1	0	0	0	0	1	0	1	0	0	0	Non-extinct (goes to stage 4-A)	-18
1492	1	0	0	0	0	1	1	0	0	0	0	Non-extinct (goes to stage 4-A)	-18
1493	1	0	0	0	1	0	1	1	0	0	1	Non-extinct (goes to stage 4-A)	-18
1494	1	0	0	0	1	0	1	1	0	1	0	Non-extinct (goes to stage 4-A)	-18
1495	1	0	0	0	1	0	1	1	1	0	0	Non-extinct (goes to stage 4-A)	-18
1496	1	0	0	0	1	1	0	1	0	0	1	Non-extinct (goes to stage 4-A)	-18
1497	1	0	0	0	1	1	0	1	0	1	0	Non-extinct (goes to stage 4-A)	-18
1498	1	0	0	0	1	1	0	1	1	0	0	Non-extinct (goes to stage 4-A)	-18
1499	1	0	0	0	1	1	1	0	0	0	1	Non-extinct (goes to stage 4-A)	-18
1500	1	0	0	0	1	1	1	0	0	1	0	Non-extinct (goes to stage 4-A)	-18
1501	1	0	0	0	1	1	1	0	1	0	0	Non-extinct (goes to stage 4-A)	-18
1502	1	0	0	1	0	0	1	1	0	0	1	Non-extinct (goes to stage 4-A)	-18
1503	1	0	0	1	0	0	1	1	0	1	0	Non-extinct (goes to stage 4-A)	-18
1504	1	0	0	1	0	0	1	1	1	0	0	Non-extinct (goes to stage 4-A)	-18
1505	1	0	0	1	0	1	0	1	0	0	1	Non-extinct (goes to stage 4-A)	-18
1506	1	0	0	1	0	1	0	1	0	1	0	Non-extinct (goes to stage 4-A)	-18
1507	1	0	0	1	0	1	0	1	1	0	0	Non-extinct (goes to stage 4-A)	-18
1508	1	0	0	1	0	1	1	0	0	0	1	Non-extinct (goes to stage 4-A)	-18
1509	1	0	0	1	0	1	1	0	0	1	0	Non-extinct (goes to stage 4-A)	-18
1510	1	0	0	1	0	1	1	0	1	0	0	Non-extinct (goes to stage 4-A)	-18
1511	1	0	0	1	1	0	1	1	0	1	1	Non-extinct (goes to stage 4-A)	-18
1512	1	0	0	1	1	0	1	1	1	0	1	Non-extinct (goes to stage 4-A)	-18
1513	1	0	0	1	1	0	1	1	1	1	0	Non-extinct (goes to stage 4-A)	-18
1514	1	0	0	1	1	1	0	1	0	1	1	Non-extinct (goes to stage 4-A)	-18
1515	1	0	0	1	1	1	0	1	1	0	1	Non-extinct (goes to stage 4-A)	-18
1516	1	0	0	1	1	1	0	1	1	1	0	Non-extinct (goes to stage 4-A)	-18
1517	1	0	0	1	1	1	1	0	0	1	1	Non-extinct (goes to stage 4-A)	-18
1518	1	0	0	1	1	1	1	0	1	0	1	Non-extinct (goes to stage 4-A)	-18
1519	1	0	0	1	1	1	1	0	1	1	0	Non-extinct (goes to stage 4-A)	-18
1520	1	0	1	0	0	0	1	1	1	1	1	Non-extinct (goes to stage 4-A)	-18
1521	1	0	1	0	0	1	0	1	1	1	1	Non-extinct (goes to stage 4-A)	-18
1522	1	0	1	0	0	1	1	0	1	1	1	Non-extinct (goes to stage 4-A)	-18
1523	0	0	1	0	0	0	1	1	0	0	0	Non-extinct (goes to stage 4-A)	-19
1524	0	0	1	0	0	1	0	1	0	0	0	Non-extinct (goes to stage 4-A)	-19
1525	0	0	1	0	0	1	1	0	0	0	0	Non-extinct (goes to stage 4-A)	-19
1526	0	0	1	0	1	0	1	1	0	0	1	Non-extinct (goes to stage 4-A)	-19
1527	0	0	1	0	1	0	1	1	0	1	0	Non-extinct (goes to stage 4-A)	-19
1528	0	0	1	0	1	0	1	1	1	0	0	Non-extinct (goes to stage 4-A)	-19
1529	0	0	1	0	1	1	0	1	0	0	1	Non-extinct (goes to stage 4-A)	-19
1530	0	0	1	0	1	1	0	1	0	1	0	Non-extinct (goes to stage 4-A)	-19
1531	0	0	1	0	1	1	0	1	1	0	0	Non-extinct (goes to stage 4-A)	-19
1532	0	0	1	0	1	1	1	0	0	0	1	Non-extinct (goes to stage 4-A)	-19
1533	0	0	1	0	1	1	1	0	0	1	0	Non-extinct (goes to stage 4-A)	-19
1534	0	0	1	0	1	1	1	0	1	0	0	Non-extinct (goes to stage 4-A)	-19
1535	0	0	1	1	0	0	1	1	0	0	1	Non-extinct (goes to stage 4-A)	-19
1536	0	0	1	1	0	0	1	1	0	1	0	Non-extinct (goes to stage 4-A)	-19
1537	0	0	1	1	0	0	1	1	1	0	0	Non-extinct (goes to stage 4-A)	-19
1538	0	0	1	1	0	1	0	1	0	0	1	Non-extinct (goes to stage 4-A)	-19
1539	0	0	1	1	0	1	0	1	0	1	0	Non-extinct (goes to stage 4-A)	-19
1540	0	0	1	1	0	1	0	1	1	0	0	Non-extinct (goes to stage 4-A)	-19
1541	0	0	1	1	0	1	1	0	0	0	1	Non-extinct (goes to stage 4-A)	-19
1542	0	0	1	1	0	1	1	0	0	1	0	Non-extinct (goes to stage 4-A)	-19
1543	0	0	1	1	0	1	1	0	1	0	0	Non-extinct (goes to stage 4-A)	-19
1544	0	0	1	1	1	0	1	1	0	1	1	Non-extinct (goes to stage 4-A)	-19
1545	0	0	1	1	1	0	1	1	1	0	1	Non-extinct (goes to stage 4-A)	-19
1546	0	0	1	1	1	0	1	1	1	1	0	Non-extinct (goes to stage 4-A)	-19
1547	0	0	1	1	1	1	0	1	0	1	1	Non-extinct (goes to stage 4-A)	-19
1548	0	0	1	1	1	1	0	1	1	0	1	Non-extinct (goes to stage 4-A)	-19
1549	0	0	1	1	1	1	0	1	1	1	0	Non-extinct (goes to stage 4-A)	-19
1550	0	0	1	1	1	1	1	0	0	1	1	Non-extinct (goes to stage 4-A)	-19
1551	0	0	1	1	1	1	1	0	1	0	1	Non-extinct (goes to stage 4-A)	-19
1552	0	0	1	1	1	1	1	0	1	1	0	Non-extinct (goes to stage 4-A)	-19
1553	0	1	0	0	0	0	1	1	0	0	1	Non-extinct (goes to stage 4-A)	-19
1554	0	1	0	0	0	0	1	1	0	1	0	Non-extinct (goes to stage 4-A)	-19
1555	0	1	0	0	0	0	1	1	1	0	0	Non-extinct (goes to stage 4-A)	-19
1556	0	1	0	0	0	1	0	1	0	0	1	Non-extinct (goes to stage 4-A)	-19
1557	0	1	0	0	0	1	0	1	0	1	0	Non-extinct (goes to stage 4-A)	-19
1558	0	1	0	0	0	1	0	1	1	0	0	Non-extinct (goes to stage 4-A)	-19
1559	0	1	0	0	0	1	1	0	0	0	1	Non-extinct (goes to stage 4-A)	-19
1560	0	1	0	0	0	1	1	0	0	1	0	Non-extinct (goes to stage 4-A)	-19
1561	0	1	0	0	0	1	1	0	1	0	0	Non-extinct (goes to stage 4-A)	-19
1562	0	1	0	0	1	0	1	1	0	1	1	Non-extinct (goes to stage 4-A)	-19
1563	0	1	0	0	1	0	1	1	1	0	1	Non-extinct (goes to stage 4-A)	-19
1564	0	1	0	0	1	0	1	1	1	1	0	Non-extinct (goes to stage 4-A)	-19
1565	0	1	0	0	1	1	0	1	0	1	1	Non-extinct (goes to stage 4-A)	-19
1566	0	1	0	0	1	1	0	1	1	0	1	Non-extinct (goes to stage 4-A)	-19
1567	0	1	0	0	1	1	0	1	1	1	0	Non-extinct (goes to stage 4-A)	-19
1568	0	1	0	0	1	1	1	0	0	1	1	Non-extinct (goes to stage 4-A)	-19
1569	0	1	0	0	1	1	1	0	1	0	1	Non-extinct (goes to stage 4-A)	-19
1570	0	1	0	0	1	1	1	0	1	1	0	Non-extinct (goes to stage 4-A)	-19
1571	0	1	0	1	0	0	1	1	0	1	1	Non-extinct (goes to stage 4-A)	-19
1572	0	1	0	1	0	0	1	1	1	0	1	Non-extinct (goes to stage 4-A)	-19
1573	0	1	0	1	0	0	1	1	1	1	0	Non-extinct (goes to stage 4-A)	-19
1574	0	1	0	1	0	1	0	1	0	1	1	Non-extinct (goes to stage 4-A)	-19
1575	0	1	0	1	0	1	0	1	1	0	1	Non-extinct (goes to stage 4-A)	-19
1576	0	1	0	1	0	1	0	1	1	1	0	Non-extinct (goes to stage 4-A)	-19
1577	0	1	0	1	0	1	1	0	0	1	1	Non-extinct (goes to stage 4-A)	-19
1578	0	1	0	1	0	1	1	0	1	0	1	Non-extinct (goes to stage 4-A)	-19
1579	0	1	0	1	0	1	1	0	1	1	0	Non-extinct (goes to stage 4-A)	-19
1580	0	1	0	1	1	0	1	1	1	1	1	Non-extinct (goes to stage 4-A)	-19
1581	0	1	0	1	1	1	0	1	1	1	1	Non-extinct (goes to stage 4-A)	-19
1582	0	1	0	1	1	1	1	0	1	1	1	Non-extinct (goes to stage 4-A)	-19
1583	1	0	0	0	0	0	1	1	0	0	1	Non-extinct (goes to stage 4-A)	-19
1584	1	0	0	0	0	0	1	1	0	1	0	Non-extinct (goes to stage 4-A)	-19
1585	1	0	0	0	0	0	1	1	1	0	0	Non-extinct (goes to stage 4-A)	-19
1586	1	0	0	0	0	1	0	1	0	0	1	Non-extinct (goes to stage 4-A)	-19
1587	1	0	0	0	0	1	0	1	0	1	0	Non-extinct (goes to stage 4-A)	-19
1588	1	0	0	0	0	1	0	1	1	0	0	Non-extinct (goes to stage 4-A)	-19
1589	1	0	0	0	0	1	1	0	0	0	1	Non-extinct (goes to stage 4-A)	-19
1590	1	0	0	0	0	1	1	0	0	1	0	Non-extinct (goes to stage 4-A)	-19
1591	1	0	0	0	0	1	1	0	1	0	0	Non-extinct (goes to stage 4-A)	-19
1592	1	0	0	0	1	0	1	1	0	1	1	Non-extinct (goes to stage 4-A)	-19
1593	1	0	0	0	1	0	1	1	1	0	1	Non-extinct (goes to stage 4-A)	-19
1594	1	0	0	0	1	0	1	1	1	1	0	Non-extinct (goes to stage 4-A)	-19
1595	1	0	0	0	1	1	0	1	0	1	1	Non-extinct (goes to stage 4-A)	-19
1596	1	0	0	0	1	1	0	1	1	0	1	Non-extinct (goes to stage 4-A)	-19
1597	1	0	0	0	1	1	0	1	1	1	0	Non-extinct (goes to stage 4-A)	-19
1598	1	0	0	0	1	1	1	0	0	1	1	Non-extinct (goes to stage 4-A)	-19
1599	1	0	0	0	1	1	1	0	1	0	1	Non-extinct (goes to stage 4-A)	-19
1600	1	0	0	0	1	1	1	0	1	1	0	Non-extinct (goes to stage 4-A)	-19
1601	1	0	0	1	0	0	1	1	0	1	1	Non-extinct (goes to stage 4-A)	-19
1602	1	0	0	1	0	0	1	1	1	0	1	Non-extinct (goes to stage 4-A)	-19
1603	1	0	0	1	0	0	1	1	1	1	0	Non-extinct (goes to stage 4-A)	-19
1604	1	0	0	1	0	1	0	1	0	1	1	Non-extinct (goes to stage 4-A)	-19
1605	1	0	0	1	0	1	0	1	1	0	1	Non-extinct (goes to stage 4-A)	-19
1606	1	0	0	1	0	1	0	1	1	1	0	Non-extinct (goes to stage 4-A)	-19
1607	1	0	0	1	0	1	1	0	0	1	1	Non-extinct (goes to stage 4-A)	-19
1608	1	0	0	1	0	1	1	0	1	0	1	Non-extinct (goes to stage 4-A)	-19
1609	1	0	0	1	0	1	1	0	1	1	0	Non-extinct (goes to stage 4-A)	-19
1610	1	0	0	1	1	0	1	1	1	1	1	Non-extinct (goes to stage 4-A)	-19
1611	1	0	0	1	1	1	0	1	1	1	1	Non-extinct (goes to stage 4-A)	-19
1612	1	0	0	1	1	1	1	0	1	1	1	Non-extinct (goes to stage 4-A)	-19
1613	0	0	0	1	1	0	1	1	0	0	0	Non-extinct (goes to stage 4-A)	-20
1614	0	0	0	1	1	1	0	1	0	0	0	Non-extinct (goes to stage 4-A)	-20
1615	0	0	0	1	1	1	1	0	0	0	0	Non-extinct (goes to stage 4-A)	-20
1616	0	0	1	0	0	0	1	1	0	0	1	Non-extinct (goes to stage 4-A)	-20
1617	0	0	1	0	0	0	1	1	0	1	0	Non-extinct (goes to stage 4-A)	-20
1618	0	0	1	0	0	0	1	1	1	0	0	Non-extinct (goes to stage 4-A)	-20
1619	0	0	1	0	0	1	0	1	0	0	1	Non-extinct (goes to stage 4-A)	-20
1620	0	0	1	0	0	1	0	1	0	1	0	Non-extinct (goes to stage 4-A)	-20
1621	0	0	1	0	0	1	0	1	1	0	0	Non-extinct (goes to stage 4-A)	-20
1622	0	0	1	0	0	1	1	0	0	0	1	Non-extinct (goes to stage 4-A)	-20
1623	0	0	1	0	0	1	1	0	0	1	0	Non-extinct (goes to stage 4-A)	-20
1624	0	0	1	0	0	1	1	0	1	0	0	Non-extinct (goes to stage 4-A)	-20
1625	0	0	1	0	1	0	1	1	0	1	1	Non-extinct (goes to stage 4-A)	-20
1626	0	0	1	0	1	0	1	1	1	0	1	Non-extinct (goes to stage 4-A)	-20
1627	0	0	1	0	1	0	1	1	1	1	0	Non-extinct (goes to stage 4-A)	-20
1628	0	0	1	0	1	1	0	1	0	1	1	Non-extinct (goes to stage 4-A)	-20
1629	0	0	1	0	1	1	0	1	1	0	1	Non-extinct (goes to stage 4-A)	-20
1630	0	0	1	0	1	1	0	1	1	1	0	Non-extinct (goes to stage 4-A)	-20
1631	0	0	1	0	1	1	1	0	0	1	1	Non-extinct (goes to stage 4-A)	-20
1632	0	0	1	0	1	1	1	0	1	0	1	Non-extinct (goes to stage 4-A)	-20
1633	0	0	1	0	1	1	1	0	1	1	0	Non-extinct (goes to stage 4-A)	-20
1634	0	0	1	1	0	0	1	1	0	1	1	Non-extinct (goes to stage 4-A)	-20
1635	0	0	1	1	0	0	1	1	1	0	1	Non-extinct (goes to stage 4-A)	-20
1636	0	0	1	1	0	0	1	1	1	1	0	Non-extinct (goes to stage 4-A)	-20
1637	0	0	1	1	0	1	0	1	0	1	1	Non-extinct (goes to stage 4-A)	-20
1638	0	0	1	1	0	1	0	1	1	0	1	Non-extinct (goes to stage 4-A)	-20
1639	0	0	1	1	0	1	0	1	1	1	0	Non-extinct (goes to stage 4-A)	-20
1640	0	0	1	1	0	1	1	0	0	1	1	Non-extinct (goes to stage 4-A)	-20
1641	0	0	1	1	0	1	1	0	1	0	1	Non-extinct (goes to stage 4-A)	-20
1642	0	0	1	1	0	1	1	0	1	1	0	Non-extinct (goes to stage 4-A)	-20
1643	0	0	1	1	1	0	1	1	1	1	1	Non-extinct (goes to stage 4-A)	-20
1644	0	0	1	1	1	1	0	1	1	1	1	Non-extinct (goes to stage 4-A)	-20
1645	0	0	1	1	1	1	1	0	1	1	1	Non-extinct (goes to stage 4-A)	-20
1646	0	1	0	0	0	0	1	1	0	1	1	Non-extinct (goes to stage 4-A)	-20
1647	0	1	0	0	0	0	1	1	1	0	1	Non-extinct (goes to stage 4-A)	-20
1648	0	1	0	0	0	0	1	1	1	1	0	Non-extinct (goes to stage 4-A)	-20
1649	0	1	0	0	0	1	0	1	0	1	1	Non-extinct (goes to stage 4-A)	-20
1650	0	1	0	0	0	1	0	1	1	0	1	Non-extinct (goes to stage 4-A)	-20
1651	0	1	0	0	0	1	0	1	1	1	0	Non-extinct (goes to stage 4-A)	-20
1652	0	1	0	0	0	1	1	0	0	1	1	Non-extinct (goes to stage 4-A)	-20
1653	0	1	0	0	0	1	1	0	1	0	1	Non-extinct (goes to stage 4-A)	-20
1654	0	1	0	0	0	1	1	0	1	1	0	Non-extinct (goes to stage 4-A)	-20
1655	0	1	0	0	1	0	1	1	1	1	1	Non-extinct (goes to stage 4-A)	-20
1656	0	1	0	0	1	1	0	1	1	1	1	Non-extinct (goes to stage 4-A)	-20
1657	0	1	0	0	1	1	1	0	1	1	1	Non-extinct (goes to stage 4-A)	-20
1658	0	1	0	1	0	0	1	1	1	1	1	Non-extinct (goes to stage 4-A)	-20
1659	0	1	0	1	0	1	0	1	1	1	1	Non-extinct (goes to stage 4-A)	-20
1660	0	1	0	1	0	1	1	0	1	1	1	Non-extinct (goes to stage 4-A)	-20
1661	1	0	0	0	0	0	1	1	0	1	1	Non-extinct (goes to stage 4-A)	-20
1662	1	0	0	0	0	0	1	1	1	0	1	Non-extinct (goes to stage 4-A)	-20
1663	1	0	0	0	0	0	1	1	1	1	0	Non-extinct (goes to stage 4-A)	-20
1664	1	0	0	0	0	1	0	1	0	1	1	Non-extinct (goes to stage 4-A)	-20
1665	1	0	0	0	0	1	0	1	1	0	1	Non-extinct (goes to stage 4-A)	-20
1666	1	0	0	0	0	1	0	1	1	1	0	Non-extinct (goes to stage 4-A)	-20
1667	1	0	0	0	0	1	1	0	0	1	1	Non-extinct (goes to stage 4-A)	-20
1668	1	0	0	0	0	1	1	0	1	0	1	Non-extinct (goes to stage 4-A)	-20
1669	1	0	0	0	0	1	1	0	1	1	0	Non-extinct (goes to stage 4-A)	-20
1670	1	0	0	0	1	0	1	1	1	1	1	Non-extinct (goes to stage 4-A)	-20
1671	1	0	0	0	1	1	0	1	1	1	1	Non-extinct (goes to stage 4-A)	-20
1672	1	0	0	0	1	1	1	0	1	1	1	Non-extinct (goes to stage 4-A)	-20
1673	1	0	0	1	0	0	1	1	1	1	1	Non-extinct (goes to stage 4-A)	-20
1674	1	0	0	1	0	1	0	1	1	1	1	Non-extinct (goes to stage 4-A)	-20
1675	1	0	0	1	0	1	1	0	1	1	1	Non-extinct (goes to stage 4-A)	-20
1676	1	1	1	1	1	1	1	1	0	0	0	Non-extinct (goes to stage 4-A)	-20
1677	0	0	0	0	1	0	1	1	0	0	0	Non-extinct (goes to stage 4-A)	-21
1678	0	0	0	0	1	1	0	1	0	0	0	Non-extinct (goes to stage 4-A)	-21
1679	0	0	0	0	1	1	1	0	0	0	0	Non-extinct (goes to stage 4-A)	-21
1680	0	0	0	1	0	0	1	1	0	0	0	Non-extinct (goes to stage 4-A)	-21
1681	0	0	0	1	0	1	0	1	0	0	0	Non-extinct (goes to stage 4-A)	-21
1682	0	0	0	1	0	1	1	0	0	0	0	Non-extinct (goes to stage 4-A)	-21
1683	0	0	0	1	1	0	1	1	0	0	1	Non-extinct (goes to stage 4-A)	-21
1684	0	0	0	1	1	0	1	1	0	1	0	Non-extinct (goes to stage 4-A)	-21
1685	0	0	0	1	1	0	1	1	1	0	0	Non-extinct (goes to stage 4-A)	-21
1686	0	0	0	1	1	1	0	1	0	0	1	Non-extinct (goes to stage 4-A)	-21
1687	0	0	0	1	1	1	0	1	0	1	0	Non-extinct (goes to stage 4-A)	-21
1688	0	0	0	1	1	1	0	1	1	0	0	Non-extinct (goes to stage 4-A)	-21
1689	0	0	0	1	1	1	1	0	0	0	1	Non-extinct (goes to stage 4-A)	-21
1690	0	0	0	1	1	1	1	0	0	1	0	Non-extinct (goes to stage 4-A)	-21
1691	0	0	0	1	1	1	1	0	1	0	0	Non-extinct (goes to stage 4-A)	-21
1692	0	0	1	0	0	0	1	1	0	1	1	Non-extinct (goes to stage 4-A)	-21
1693	0	0	1	0	0	0	1	1	1	0	1	Non-extinct (goes to stage 4-A)	-21
1694	0	0	1	0	0	0	1	1	1	1	0	Non-extinct (goes to stage 4-A)	-21
1695	0	0	1	0	0	1	0	1	0	1	1	Non-extinct (goes to stage 4-A)	-21
1696	0	0	1	0	0	1	0	1	1	0	1	Non-extinct (goes to stage 4-A)	-21
1697	0	0	1	0	0	1	0	1	1	1	0	Non-extinct (goes to stage 4-A)	-21
1698	0	0	1	0	0	1	1	0	0	1	1	Non-extinct (goes to stage 4-A)	-21
1699	0	0	1	0	0	1	1	0	1	0	1	Non-extinct (goes to stage 4-A)	-21
1700	0	0	1	0	0	1	1	0	1	1	0	Non-extinct (goes to stage 4-A)	-21
1701	0	0	1	0	1	0	1	1	1	1	1	Non-extinct (goes to stage 4-A)	-21
1702	0	0	1	0	1	1	0	1	1	1	1	Non-extinct (goes to stage 4-A)	-21
1703	0	0	1	0	1	1	1	0	1	1	1	Non-extinct (goes to stage 4-A)	-21
1704	0	0	1	1	0	0	1	1	1	1	1	Non-extinct (goes to stage 4-A)	-21
1705	0	0	1	1	0	1	0	1	1	1	1	Non-extinct (goes to stage 4-A)	-21
1706	0	0	1	1	0	1	1	0	1	1	1	Non-extinct (goes to stage 4-A)	-21
1707	0	1	0	0	0	0	1	1	1	1	1	Non-extinct (goes to stage 4-A)	-21
1708	0	1	0	0	0	1	0	1	1	1	1	Non-extinct (goes to stage 4-A)	-21
1709	0	1	0	0	0	1	1	0	1	1	1	Non-extinct (goes to stage 4-A)	-21
1710	1	0	0	0	0	0	1	1	1	1	1	Non-extinct (goes to stage 4-A)	-21
1711	1	0	0	0	0	1	0	1	1	1	1	Non-extinct (goes to stage 4-A)	-21
1712	1	0	0	0	0	1	1	0	1	1	1	Non-extinct (goes to stage 4-A)	-21
1713	1	1	1	0	1	1	1	1	0	0	0	Non-extinct (goes to stage 4-A)	-21
1714	1	1	1	1	0	1	1	1	0	0	0	Non-extinct (goes to stage 4-A)	-21
1715	1	1	1	1	1	1	1	1	0	0	1	Non-extinct (goes to stage 4-A)	-21
1716	1	1	1	1	1	1	1	1	0	1	0	Non-extinct (goes to stage 4-A)	-21
1717	1	1	1	1	1	1	1	1	1	0	0	Non-extinct (goes to stage 4-A)	-21
1718	0	0	0	0	0	0	1	1	0	0	0	Non-extinct (goes to stage 4-A)	-22
1719	0	0	0	0	0	1	0	1	0	0	0	Non-extinct (goes to stage 4-A)	-22
1720	0	0	0	0	0	1	1	0	0	0	0	Non-extinct (goes to stage 4-A)	-22
1721	0	0	0	0	1	0	1	1	0	0	1	Non-extinct (goes to stage 4-A)	-22
1722	0	0	0	0	1	0	1	1	0	1	0	Non-extinct (goes to stage 4-A)	-22
1723	0	0	0	0	1	0	1	1	1	0	0	Non-extinct (goes to stage 4-A)	-22
1724	0	0	0	0	1	1	0	1	0	0	1	Non-extinct (goes to stage 4-A)	-22
1725	0	0	0	0	1	1	0	1	0	1	0	Non-extinct (goes to stage 4-A)	-22
1726	0	0	0	0	1	1	0	1	1	0	0	Non-extinct (goes to stage 4-A)	-22
1727	0	0	0	0	1	1	1	0	0	0	1	Non-extinct (goes to stage 4-A)	-22
1728	0	0	0	0	1	1	1	0	0	1	0	Non-extinct (goes to stage 4-A)	-22
1729	0	0	0	0	1	1	1	0	1	0	0	Non-extinct (goes to stage 4-A)	-22
1730	0	0	0	1	0	0	1	1	0	0	1	Non-extinct (goes to stage 4-A)	-22
1731	0	0	0	1	0	0	1	1	0	1	0	Non-extinct (goes to stage 4-A)	-22
1732	0	0	0	1	0	0	1	1	1	0	0	Non-extinct (goes to stage 4-A)	-22
1733	0	0	0	1	0	1	0	1	0	0	1	Non-extinct (goes to stage 4-A)	-22
1734	0	0	0	1	0	1	0	1	0	1	0	Non-extinct (goes to stage 4-A)	-22
1735	0	0	0	1	0	1	0	1	1	0	0	Non-extinct (goes to stage 4-A)	-22
1736	0	0	0	1	0	1	1	0	0	0	1	Non-extinct (goes to stage 4-A)	-22
1737	0	0	0	1	0	1	1	0	0	1	0	Non-extinct (goes to stage 4-A)	-22
1738	0	0	0	1	0	1	1	0	1	0	0	Non-extinct (goes to stage 4-A)	-22
1739	0	0	0	1	1	0	1	1	0	1	1	Non-extinct (goes to stage 4-A)	-22
1740	0	0	0	1	1	0	1	1	1	0	1	Non-extinct (goes to stage 4-A)	-22
1741	0	0	0	1	1	0	1	1	1	1	0	Non-extinct (goes to stage 4-A)	-22
1742	0	0	0	1	1	1	0	1	0	1	1	Non-extinct (goes to stage 4-A)	-22
1743	0	0	0	1	1	1	0	1	1	0	1	Non-extinct (goes to stage 4-A)	-22
1744	0	0	0	1	1	1	0	1	1	1	0	Non-extinct (goes to stage 4-A)	-22
1745	0	0	0	1	1	1	1	0	0	1	1	Non-extinct (goes to stage 4-A)	-22
1746	0	0	0	1	1	1	1	0	1	0	1	Non-extinct (goes to stage 4-A)	-22
1747	0	0	0	1	1	1	1	0	1	1	0	Non-extinct (goes to stage 4-A)	-22
1748	0	0	1	0	0	0	1	1	1	1	1	Non-extinct (goes to stage 4-A)	-22
1749	0	0	1	0	0	1	0	1	1	1	1	Non-extinct (goes to stage 4-A)	-22
1750	0	0	1	0	0	1	1	0	1	1	1	Non-extinct (goes to stage 4-A)	-22
1751	1	1	1	0	0	1	1	1	0	0	0	Non-extinct (goes to stage 4-A)	-22
1752	1	1	1	0	1	1	1	1	0	0	1	Non-extinct (goes to stage 4-A)	-22
1753	1	1	1	0	1	1	1	1	0	1	0	Non-extinct (goes to stage 4-A)	-22
1754	1	1	1	0	1	1	1	1	1	0	0	Non-extinct (goes to stage 4-A)	-22
1755	1	1	1	1	0	1	1	1	0	0	1	Non-extinct (goes to stage 4-A)	-22
1756	1	1	1	1	0	1	1	1	0	1	0	Non-extinct (goes to stage 4-A)	-22
1757	1	1	1	1	0	1	1	1	1	0	0	Non-extinct (goes to stage 4-A)	-22
1758	1	1	1	1	1	1	1	1	0	1	1	Non-extinct (goes to stage 4-A)	-22
1759	1	1	1	1	1	1	1	1	1	0	1	Non-extinct (goes to stage 4-A)	-22
1760	1	1	1	1	1	1	1	1	1	1	0	Non-extinct (goes to stage 4-A)	-22
1761	0	0	0	0	0	0	1	1	0	0	1	Non-extinct (goes to stage 4-A)	-23
1762	0	0	0	0	0	0	1	1	0	1	0	Non-extinct (goes to stage 4-A)	-23
1763	0	0	0	0	0	0	1	1	1	0	0	Non-extinct (goes to stage 4-A)	-23
1764	0	0	0	0	0	1	0	1	0	0	1	Non-extinct (goes to stage 4-A)	-23
1765	0	0	0	0	0	1	0	1	0	1	0	Non-extinct (goes to stage 4-A)	-23
1766	0	0	0	0	0	1	0	1	1	0	0	Non-extinct (goes to stage 4-A)	-23
1767	0	0	0	0	0	1	1	0	0	0	1	Non-extinct (goes to stage 4-A)	-23
1768	0	0	0	0	0	1	1	0	0	1	0	Non-extinct (goes to stage 4-A)	-23
1769	0	0	0	0	0	1	1	0	1	0	0	Non-extinct (goes to stage 4-A)	-23
1770	0	0	0	0	1	0	1	1	0	1	1	Non-extinct (goes to stage 4-A)	-23
1771	0	0	0	0	1	0	1	1	1	0	1	Non-extinct (goes to stage 4-A)	-23
1772	0	0	0	0	1	0	1	1	1	1	0	Non-extinct (goes to stage 4-A)	-23
1773	0	0	0	0	1	1	0	1	0	1	1	Non-extinct (goes to stage 4-A)	-23
1774	0	0	0	0	1	1	0	1	1	0	1	Non-extinct (goes to stage 4-A)	-23
1775	0	0	0	0	1	1	0	1	1	1	0	Non-extinct (goes to stage 4-A)	-23
1776	0	0	0	0	1	1	1	0	0	1	1	Non-extinct (goes to stage 4-A)	-23
1777	0	0	0	0	1	1	1	0	1	0	1	Non-extinct (goes to stage 4-A)	-23
1778	0	0	0	0	1	1	1	0	1	1	0	Non-extinct (goes to stage 4-A)	-23
1779	0	0	0	1	0	0	1	1	0	1	1	Non-extinct (goes to stage 4-A)	-23
1780	0	0	0	1	0	0	1	1	1	0	1	Non-extinct (goes to stage 4-A)	-23
1781	0	0	0	1	0	0	1	1	1	1	0	Non-extinct (goes to stage 4-A)	-23
1782	0	0	0	1	0	1	0	1	0	1	1	Non-extinct (goes to stage 4-A)	-23
1783	0	0	0	1	0	1	0	1	1	0	1	Non-extinct (goes to stage 4-A)	-23
1784	0	0	0	1	0	1	0	1	1	1	0	Non-extinct (goes to stage 4-A)	-23
1785	0	0	0	1	0	1	1	0	0	1	1	Non-extinct (goes to stage 4-A)	-23
1786	0	0	0	1	0	1	1	0	1	0	1	Non-extinct (goes to stage 4-A)	-23
1787	0	0	0	1	0	1	1	0	1	1	0	Non-extinct (goes to stage 4-A)	-23
1788	0	0	0	1	1	0	1	1	1	1	1	Non-extinct (goes to stage 4-A)	-23
1789	0	0	0	1	1	1	0	1	1	1	1	Non-extinct (goes to stage 4-A)	-23
1790	0	0	0	1	1	1	1	0	1	1	1	Non-extinct (goes to stage 4-A)	-23
1791	1	1	0	1	1	1	1	1	0	0	0	Non-extinct (goes to stage 4-A)	-23
1792	1	1	1	0	0	1	1	1	0	0	1	Non-extinct (goes to stage 4-A)	-23
1793	1	1	1	0	0	1	1	1	0	1	0	Non-extinct (goes to stage 4-A)	-23
1794	1	1	1	0	0	1	1	1	1	0	0	Non-extinct (goes to stage 4-A)	-23
1795	1	1	1	0	1	1	1	1	0	1	1	Non-extinct (goes to stage 4-A)	-23
1796	1	1	1	0	1	1	1	1	1	0	1	Non-extinct (goes to stage 4-A)	-23
1797	1	1	1	0	1	1	1	1	1	1	0	Non-extinct (goes to stage 4-A)	-23
1798	1	1	1	1	0	1	1	1	0	1	1	Non-extinct (goes to stage 4-A)	-23
1799	1	1	1	1	0	1	1	1	1	0	1	Non-extinct (goes to stage 4-A)	-23
1800	1	1	1	1	0	1	1	1	1	1	0	Non-extinct (goes to stage 4-A)	-23
1801	1	1	1	1	1	1	1	1	1	1	1	Non-extinct (goes to stage 4-A)	-23
1802	0	0	0	0	0	0	1	1	0	1	1	Non-extinct (goes to stage 4-A)	-24
1803	0	0	0	0	0	0	1	1	1	0	1	Non-extinct (goes to stage 4-A)	-24
1804	0	0	0	0	0	0	1	1	1	1	0	Non-extinct (goes to stage 4-A)	-24
1805	0	0	0	0	0	1	0	1	0	1	1	Non-extinct (goes to stage 4-A)	-24
1806	0	0	0	0	0	1	0	1	1	0	1	Non-extinct (goes to stage 4-A)	-24
1807	0	0	0	0	0	1	0	1	1	1	0	Non-extinct (goes to stage 4-A)	-24
1808	0	0	0	0	0	1	1	0	0	1	1	Non-extinct (goes to stage 4-A)	-24
1809	0	0	0	0	0	1	1	0	1	0	1	Non-extinct (goes to stage 4-A)	-24
1810	0	0	0	0	0	1	1	0	1	1	0	Non-extinct (goes to stage 4-A)	-24
1811	0	0	0	0	1	0	1	1	1	1	1	Non-extinct (goes to stage 4-A)	-24
1812	0	0	0	0	1	1	0	1	1	1	1	Non-extinct (goes to stage 4-A)	-24
1813	0	0	0	0	1	1	1	0	1	1	1	Non-extinct (goes to stage 4-A)	-24
1814	0	0	0	1	0	0	1	1	1	1	1	Non-extinct (goes to stage 4-A)	-24
1815	0	0	0	1	0	1	0	1	1	1	1	Non-extinct (goes to stage 4-A)	-24
1816	0	0	0	1	0	1	1	0	1	1	1	Non-extinct (goes to stage 4-A)	-24
1817	0	1	1	1	1	1	1	1	0	0	0	Non-extinct (goes to stage 4-A)	-24
1818	1	0	1	1	1	1	1	1	0	0	0	Non-extinct (goes to stage 4-A)	-24
1819	1	1	0	0	1	1	1	1	0	0	0	Non-extinct (goes to stage 4-A)	-24
1820	1	1	0	1	0	1	1	1	0	0	0	Non-extinct (goes to stage 4-A)	-24
1821	1	1	0	1	1	1	1	1	0	0	1	Non-extinct (goes to stage 4-A)	-24
1822	1	1	0	1	1	1	1	1	0	1	0	Non-extinct (goes to stage 4-A)	-24
1823	1	1	0	1	1	1	1	1	1	0	0	Non-extinct (goes to stage 4-A)	-24
1824	1	1	1	0	0	1	1	1	0	1	1	Non-extinct (goes to stage 4-A)	-24
1825	1	1	1	0	0	1	1	1	1	0	1	Non-extinct (goes to stage 4-A)	-24
1826	1	1	1	0	0	1	1	1	1	1	0	Non-extinct (goes to stage 4-A)	-24
1827	1	1	1	0	1	1	1	1	1	1	1	Non-extinct (goes to stage 4-A)	-24
1828	1	1	1	1	0	1	1	1	1	1	1	Non-extinct (goes to stage 4-A)	-24
1829	0	0	0	0	0	0	1	1	1	1	1	Non-extinct (goes to stage 4-A)	-25
1830	0	0	0	0	0	1	0	1	1	1	1	Non-extinct (goes to stage 4-A)	-25
1831	0	0	0	0	0	1	1	0	1	1	1	Non-extinct (goes to stage 4-A)	-25
1832	0	1	1	0	1	1	1	1	0	0	0	Non-extinct (goes to stage 4-A)	-25
1833	0	1	1	1	0	1	1	1	0	0	0	Non-extinct (goes to stage 4-A)	-25
1834	0	1	1	1	1	1	1	1	0	0	1	Non-extinct (goes to stage 4-A)	-25
1835	0	1	1	1	1	1	1	1	0	1	0	Non-extinct (goes to stage 4-A)	-25
1836	0	1	1	1	1	1	1	1	1	0	0	Non-extinct (goes to stage 4-A)	-25
1837	1	0	1	0	1	1	1	1	0	0	0	Non-extinct (goes to stage 4-A)	-25
1838	1	0	1	1	0	1	1	1	0	0	0	Non-extinct (goes to stage 4-A)	-25
1839	1	0	1	1	1	1	1	1	0	0	1	Non-extinct (goes to stage 4-A)	-25
1840	1	0	1	1	1	1	1	1	0	1	0	Non-extinct (goes to stage 4-A)	-25
1841	1	0	1	1	1	1	1	1	1	0	0	Non-extinct (goes to stage 4-A)	-25
1842	1	1	0	0	0	1	1	1	0	0	0	Non-extinct (goes to stage 4-A)	-25
1843	1	1	0	0	1	1	1	1	0	0	1	Non-extinct (goes to stage 4-A)	-25
1844	1	1	0	0	1	1	1	1	0	1	0	Non-extinct (goes to stage 4-A)	-25
1845	1	1	0	0	1	1	1	1	1	0	0	Non-extinct (goes to stage 4-A)	-25
1846	1	1	0	1	0	1	1	1	0	0	1	Non-extinct (goes to stage 4-A)	-25
1847	1	1	0	1	0	1	1	1	0	1	0	Non-extinct (goes to stage 4-A)	-25
1848	1	1	0	1	0	1	1	1	1	0	0	Non-extinct (goes to stage 4-A)	-25
1849	1	1	0	1	1	1	1	1	0	1	1	Non-extinct (goes to stage 4-A)	-25
1850	1	1	0	1	1	1	1	1	1	0	1	Non-extinct (goes to stage 4-A)	-25
1851	1	1	0	1	1	1	1	1	1	1	0	Non-extinct (goes to stage 4-A)	-25
1852	1	1	1	0	0	1	1	1	1	1	1	Non-extinct (goes to stage 4-A)	-25
1853	0	1	1	0	0	1	1	1	0	0	0	Non-extinct (goes to stage 4-A)	-26
1854	0	1	1	0	1	1	1	1	0	0	1	Non-extinct (goes to stage 4-A)	-26
1855	0	1	1	0	1	1	1	1	0	1	0	Non-extinct (goes to stage 4-A)	-26
1856	0	1	1	0	1	1	1	1	1	0	0	Non-extinct (goes to stage 4-A)	-26
1857	0	1	1	1	0	1	1	1	0	0	1	Non-extinct (goes to stage 4-A)	-26
1858	0	1	1	1	0	1	1	1	0	1	0	Non-extinct (goes to stage 4-A)	-26
1859	0	1	1	1	0	1	1	1	1	0	0	Non-extinct (goes to stage 4-A)	-26
1860	0	1	1	1	1	1	1	1	0	1	1	Non-extinct (goes to stage 4-A)	-26
1861	0	1	1	1	1	1	1	1	1	0	1	Non-extinct (goes to stage 4-A)	-26
1862	0	1	1	1	1	1	1	1	1	1	0	Non-extinct (goes to stage 4-A)	-26
1863	1	0	1	0	0	1	1	1	0	0	0	Non-extinct (goes to stage 4-A)	-26
1864	1	0	1	0	1	1	1	1	0	0	1	Non-extinct (goes to stage 4-A)	-26
1865	1	0	1	0	1	1	1	1	0	1	0	Non-extinct (goes to stage 4-A)	-26
1866	1	0	1	0	1	1	1	1	1	0	0	Non-extinct (goes to stage 4-A)	-26
1867	1	0	1	1	0	1	1	1	0	0	1	Non-extinct (goes to stage 4-A)	-26
1868	1	0	1	1	0	1	1	1	0	1	0	Non-extinct (goes to stage 4-A)	-26
1869	1	0	1	1	0	1	1	1	1	0	0	Non-extinct (goes to stage 4-A)	-26
1870	1	0	1	1	1	1	1	1	0	1	1	Non-extinct (goes to stage 4-A)	-26
1871	1	0	1	1	1	1	1	1	1	0	1	Non-extinct (goes to stage 4-A)	-26
1872	1	0	1	1	1	1	1	1	1	1	0	Non-extinct (goes to stage 4-A)	-26
1873	1	1	0	0	0	1	1	1	0	0	1	Non-extinct (goes to stage 4-A)	-26
1874	1	1	0	0	0	1	1	1	0	1	0	Non-extinct (goes to stage 4-A)	-26
1875	1	1	0	0	0	1	1	1	1	0	0	Non-extinct (goes to stage 4-A)	-26
1876	1	1	0	0	1	1	1	1	0	1	1	Non-extinct (goes to stage 4-A)	-26
1877	1	1	0	0	1	1	1	1	1	0	1	Non-extinct (goes to stage 4-A)	-26
1878	1	1	0	0	1	1	1	1	1	1	0	Non-extinct (goes to stage 4-A)	-26
1879	1	1	0	1	0	1	1	1	0	1	1	Non-extinct (goes to stage 4-A)	-26
1880	1	1	0	1	0	1	1	1	1	0	1	Non-extinct (goes to stage 4-A)	-26
1881	1	1	0	1	0	1	1	1	1	1	0	Non-extinct (goes to stage 4-A)	-26
1882	1	1	0	1	1	1	1	1	1	1	1	Non-extinct (goes to stage 4-A)	-26
1883	0	1	0	1	1	1	1	1	0	0	0	Non-extinct (goes to stage 4-A)	-27
1884	0	1	1	0	0	1	1	1	0	0	1	Non-extinct (goes to stage 4-A)	-27
1885	0	1	1	0	0	1	1	1	0	1	0	Non-extinct (goes to stage 4-A)	-27
1886	0	1	1	0	0	1	1	1	1	0	0	Non-extinct (goes to stage 4-A)	-27
1887	0	1	1	0	1	1	1	1	0	1	1	Non-extinct (goes to stage 4-A)	-27
1888	0	1	1	0	1	1	1	1	1	0	1	Non-extinct (goes to stage 4-A)	-27
1889	0	1	1	0	1	1	1	1	1	1	0	Non-extinct (goes to stage 4-A)	-27
1890	0	1	1	1	0	1	1	1	0	1	1	Non-extinct (goes to stage 4-A)	-27
1891	0	1	1	1	0	1	1	1	1	0	1	Non-extinct (goes to stage 4-A)	-27
1892	0	1	1	1	0	1	1	1	1	1	0	Non-extinct (goes to stage 4-A)	-27
1893	0	1	1	1	1	1	1	1	1	1	1	Non-extinct (goes to stage 4-A)	-27
1894	1	0	0	1	1	1	1	1	0	0	0	Non-extinct (goes to stage 4-A)	-27
1895	1	0	1	0	0	1	1	1	0	0	1	Non-extinct (goes to stage 4-A)	-27
1896	1	0	1	0	0	1	1	1	0	1	0	Non-extinct (goes to stage 4-A)	-27
1897	1	0	1	0	0	1	1	1	1	0	0	Non-extinct (goes to stage 4-A)	-27
1898	1	0	1	0	1	1	1	1	0	1	1	Non-extinct (goes to stage 4-A)	-27
1899	1	0	1	0	1	1	1	1	1	0	1	Non-extinct (goes to stage 4-A)	-27
1900	1	0	1	0	1	1	1	1	1	1	0	Non-extinct (goes to stage 4-A)	-27
1901	1	0	1	1	0	1	1	1	0	1	1	Non-extinct (goes to stage 4-A)	-27
1902	1	0	1	1	0	1	1	1	1	0	1	Non-extinct (goes to stage 4-A)	-27
1903	1	0	1	1	0	1	1	1	1	1	0	Non-extinct (goes to stage 4-A)	-27
1904	1	0	1	1	1	1	1	1	1	1	1	Non-extinct (goes to stage 4-A)	-27
1905	1	1	0	0	0	1	1	1	0	1	1	Non-extinct (goes to stage 4-A)	-27
1906	1	1	0	0	0	1	1	1	1	0	1	Non-extinct (goes to stage 4-A)	-27
1907	1	1	0	0	0	1	1	1	1	1	0	Non-extinct (goes to stage 4-A)	-27
1908	1	1	0	0	1	1	1	1	1	1	1	Non-extinct (goes to stage 4-A)	-27
1909	1	1	0	1	0	1	1	1	1	1	1	Non-extinct (goes to stage 4-A)	-27
1910	0	0	1	1	1	1	1	1	0	0	0	Non-extinct (goes to stage 4-A)	-28
1911	0	1	0	0	1	1	1	1	0	0	0	Non-extinct (goes to stage 4-A)	-28
1912	0	1	0	1	0	1	1	1	0	0	0	Non-extinct (goes to stage 4-A)	-28
1913	0	1	0	1	1	1	1	1	0	0	1	Non-extinct (goes to stage 4-A)	-28
1914	0	1	0	1	1	1	1	1	0	1	0	Non-extinct (goes to stage 4-A)	-28
1915	0	1	0	1	1	1	1	1	1	0	0	Non-extinct (goes to stage 4-A)	-28
1916	0	1	1	0	0	1	1	1	0	1	1	Non-extinct (goes to stage 4-A)	-28
1917	0	1	1	0	0	1	1	1	1	0	1	Non-extinct (goes to stage 4-A)	-28
1918	0	1	1	0	0	1	1	1	1	1	0	Non-extinct (goes to stage 4-A)	-28
1919	0	1	1	0	1	1	1	1	1	1	1	Non-extinct (goes to stage 4-A)	-28
1920	0	1	1	1	0	1	1	1	1	1	1	Non-extinct (goes to stage 4-A)	-28
1921	1	0	0	0	1	1	1	1	0	0	0	Non-extinct (goes to stage 4-A)	-28
1922	1	0	0	1	0	1	1	1	0	0	0	Non-extinct (goes to stage 4-A)	-28
1923	1	0	0	1	1	1	1	1	0	0	1	Non-extinct (goes to stage 4-A)	-28
1924	1	0	0	1	1	1	1	1	0	1	0	Non-extinct (goes to stage 4-A)	-28
1925	1	0	0	1	1	1	1	1	1	0	0	Non-extinct (goes to stage 4-A)	-28
1926	1	0	1	0	0	1	1	1	0	1	1	Non-extinct (goes to stage 4-A)	-28
1927	1	0	1	0	0	1	1	1	1	0	1	Non-extinct (goes to stage 4-A)	-28
1928	1	0	1	0	0	1	1	1	1	1	0	Non-extinct (goes to stage 4-A)	-28
1929	1	0	1	0	1	1	1	1	1	1	1	Non-extinct (goes to stage 4-A)	-28
1930	1	0	1	1	0	1	1	1	1	1	1	Non-extinct (goes to stage 4-A)	-28
1931	1	1	0	0	0	1	1	1	1	1	1	Non-extinct (goes to stage 4-A)	-28
1932	0	0	1	0	1	1	1	1	0	0	0	Non-extinct (goes to stage 4-A)	-29
1933	0	0	1	1	0	1	1	1	0	0	0	Non-extinct (goes to stage 4-A)	-29
1934	0	0	1	1	1	1	1	1	0	0	1	Non-extinct (goes to stage 4-A)	-29
1935	0	0	1	1	1	1	1	1	0	1	0	Non-extinct (goes to stage 4-A)	-29
1936	0	0	1	1	1	1	1	1	1	0	0	Non-extinct (goes to stage 4-A)	-29
1937	0	1	0	0	0	1	1	1	0	0	0	Non-extinct (goes to stage 4-A)	-29
1938	0	1	0	0	1	1	1	1	0	0	1	Non-extinct (goes to stage 4-A)	-29
1939	0	1	0	0	1	1	1	1	0	1	0	Non-extinct (goes to stage 4-A)	-29
1940	0	1	0	0	1	1	1	1	1	0	0	Non-extinct (goes to stage 4-A)	-29
1941	0	1	0	1	0	1	1	1	0	0	1	Non-extinct (goes to stage 4-A)	-29
1942	0	1	0	1	0	1	1	1	0	1	0	Non-extinct (goes to stage 4-A)	-29
1943	0	1	0	1	0	1	1	1	1	0	0	Non-extinct (goes to stage 4-A)	-29
1944	0	1	0	1	1	1	1	1	0	1	1	Non-extinct (goes to stage 4-A)	-29
1945	0	1	0	1	1	1	1	1	1	0	1	Non-extinct (goes to stage 4-A)	-29
1946	0	1	0	1	1	1	1	1	1	1	0	Non-extinct (goes to stage 4-A)	-29
1947	0	1	1	0	0	1	1	1	1	1	1	Non-extinct (goes to stage 4-A)	-29
1948	1	0	0	0	0	1	1	1	0	0	0	Non-extinct (goes to stage 4-A)	-29
1949	1	0	0	0	1	1	1	1	0	0	1	Non-extinct (goes to stage 4-A)	-29
1950	1	0	0	0	1	1	1	1	0	1	0	Non-extinct (goes to stage 4-A)	-29
1951	1	0	0	0	1	1	1	1	1	0	0	Non-extinct (goes to stage 4-A)	-29
1952	1	0	0	1	0	1	1	1	0	0	1	Non-extinct (goes to stage 4-A)	-29
1953	1	0	0	1	0	1	1	1	0	1	0	Non-extinct (goes to stage 4-A)	-29
1954	1	0	0	1	0	1	1	1	1	0	0	Non-extinct (goes to stage 4-A)	-29
1955	1	0	0	1	1	1	1	1	0	1	1	Non-extinct (goes to stage 4-A)	-29
1956	1	0	0	1	1	1	1	1	1	0	1	Non-extinct (goes to stage 4-A)	-29
1957	1	0	0	1	1	1	1	1	1	1	0	Non-extinct (goes to stage 4-A)	-29
1958	1	0	1	0	0	1	1	1	1	1	1	Non-extinct (goes to stage 4-A)	-29
1959	0	0	1	0	0	1	1	1	0	0	0	Non-extinct (goes to stage 4-A)	-30
1960	0	0	1	0	1	1	1	1	0	0	1	Non-extinct (goes to stage 4-A)	-30
1961	0	0	1	0	1	1	1	1	0	1	0	Non-extinct (goes to stage 4-A)	-30
1962	0	0	1	0	1	1	1	1	1	0	0	Non-extinct (goes to stage 4-A)	-30
1963	0	0	1	1	0	1	1	1	0	0	1	Non-extinct (goes to stage 4-A)	-30
1964	0	0	1	1	0	1	1	1	0	1	0	Non-extinct (goes to stage 4-A)	-30
1965	0	0	1	1	0	1	1	1	1	0	0	Non-extinct (goes to stage 4-A)	-30
1966	0	0	1	1	1	1	1	1	0	1	1	Non-extinct (goes to stage 4-A)	-30
1967	0	0	1	1	1	1	1	1	1	0	1	Non-extinct (goes to stage 4-A)	-30
1968	0	0	1	1	1	1	1	1	1	1	0	Non-extinct (goes to stage 4-A)	-30
1969	0	1	0	0	0	1	1	1	0	0	1	Non-extinct (goes to stage 4-A)	-30
1970	0	1	0	0	0	1	1	1	0	1	0	Non-extinct (goes to stage 4-A)	-30
1971	0	1	0	0	0	1	1	1	1	0	0	Non-extinct (goes to stage 4-A)	-30
1972	0	1	0	0	1	1	1	1	0	1	1	Non-extinct (goes to stage 4-A)	-30
1973	0	1	0	0	1	1	1	1	1	0	1	Non-extinct (goes to stage 4-A)	-30
1974	0	1	0	0	1	1	1	1	1	1	0	Non-extinct (goes to stage 4-A)	-30
1975	0	1	0	1	0	1	1	1	0	1	1	Non-extinct (goes to stage 4-A)	-30
1976	0	1	0	1	0	1	1	1	1	0	1	Non-extinct (goes to stage 4-A)	-30
1977	0	1	0	1	0	1	1	1	1	1	0	Non-extinct (goes to stage 4-A)	-30
1978	0	1	0	1	1	1	1	1	1	1	1	Non-extinct (goes to stage 4-A)	-30
1979	1	0	0	0	0	1	1	1	0	0	1	Non-extinct (goes to stage 4-A)	-30
1980	1	0	0	0	0	1	1	1	0	1	0	Non-extinct (goes to stage 4-A)	-30
1981	1	0	0	0	0	1	1	1	1	0	0	Non-extinct (goes to stage 4-A)	-30
1982	1	0	0	0	1	1	1	1	0	1	1	Non-extinct (goes to stage 4-A)	-30
1983	1	0	0	0	1	1	1	1	1	0	1	Non-extinct (goes to stage 4-A)	-30
1984	1	0	0	0	1	1	1	1	1	1	0	Non-extinct (goes to stage 4-A)	-30
1985	1	0	0	1	0	1	1	1	0	1	1	Non-extinct (goes to stage 4-A)	-30
1986	1	0	0	1	0	1	1	1	1	0	1	Non-extinct (goes to stage 4-A)	-30
1987	1	0	0	1	0	1	1	1	1	1	0	Non-extinct (goes to stage 4-A)	-30
1988	1	0	0	1	1	1	1	1	1	1	1	Non-extinct (goes to stage 4-A)	-30
1989	0	0	0	1	1	1	1	1	0	0	0	Non-extinct (goes to stage 4-A)	-31
1990	0	0	1	0	0	1	1	1	0	0	1	Non-extinct (goes to stage 4-A)	-31
1991	0	0	1	0	0	1	1	1	0	1	0	Non-extinct (goes to stage 4-A)	-31
1992	0	0	1	0	0	1	1	1	1	0	0	Non-extinct (goes to stage 4-A)	-31
1993	0	0	1	0	1	1	1	1	0	1	1	Non-extinct (goes to stage 4-A)	-31
1994	0	0	1	0	1	1	1	1	1	0	1	Non-extinct (goes to stage 4-A)	-31
1995	0	0	1	0	1	1	1	1	1	1	0	Non-extinct (goes to stage 4-A)	-31
1996	0	0	1	1	0	1	1	1	0	1	1	Non-extinct (goes to stage 4-A)	-31
1997	0	0	1	1	0	1	1	1	1	0	1	Non-extinct (goes to stage 4-A)	-31
1998	0	0	1	1	0	1	1	1	1	1	0	Non-extinct (goes to stage 4-A)	-31
1999	0	0	1	1	1	1	1	1	1	1	1	Non-extinct (goes to stage 4-A)	-31
[truncated: 49 more rows]
