# Supplementary material for: An integrated system to assess marine extinctions
Source: PLoS One. 2023 Oct 26;18(10):e0293478. doi: 10.1371/journal.pone.0293478 (PMC10602268; doi:10.1371/journal.pone.0293478)
Supplement: S2 File — (XLSX) [file pone.0293478.s004.xlsx]

## Sheet: Cases
											Stage III (arithmetic score)									Stage IV
ID	Species	Common name	Taxonomic Group	Extinction Level	Location	Stage I (genuine extinction declaration)	Stage II (dispute over the species identity)	1A	2A	3B	4C	5C	6D	7D	8D	9E	10E	11E	Final score (defines whether an extinction declaration goes to stage IV-A or to stage IV-B)	A (<6)	B (≥6)	SAME category	References (extinction declaration)
1	Zalophus japonicus	Japanese sea lion	Mammals	Global	Sea of Japan	Yes (the case met the requirements of the specific stage and it proceeded to the next stage)	Yes (the case met the requirements of the specific stage and it proceeded to the next stage)	4	0	3	1	1	0	0	0	−1	0	0	9	-	Yes (the case met the requirements of the specific stage)	Extinct	1,2
2	Hydrodamalis gigas	Steller's sea cow	Mammals	Global	Northwest Pacific	Yes (the case met the requirements of the specific stage and it proceeded to the next stage)	Yes (the case met the requirements of the specific stage and it proceeded to the next stage)	4	4	3	1	1	0	0	0	0	0	0	13	-	Yes (the case met the requirements of the specific stage)	Extinct	3,4,5
3	Neomonachus tropicalis	Caribbean monk seal	Mammals	Global	Caribbean	Yes (the case met the requirements of the specific stage and it proceeded to the next stage)	Yes (the case met the requirements of the specific stage and it proceeded to the next stage)	4	4	3	1	1	0	0	0	0	0	0	13	-	Yes (the case met the requirements of the specific stage)	Extinct	3,4
4	Neovison (mustela) macrodon	Sea mink	Mammals	Global	Northwest Atlantic	Yes (the case met the requirements of the specific stage and it proceeded to the next stage)	Yes (the case met the requirements of the specific stage and it proceeded to the next stage)	4	4	3	1	1	0	0	0	0	0	0	13	-	Yes (the case met the requirements of the specific stage)	Extinct	3,4
5	Enhydra lutris	Sea otter	Mammals	Regional	Northest Atlantic	Yes (the case met the requirements of the specific stage and it proceeded to the next stage)	Yes (the case met the requirements of the specific stage and it proceeded to the next stage)	4	0	0	1	1	−8	0	0	0	−1	? (the criterion information is unknown or questionable)	6	No (the case did not meet with the requirements of the stage; direct category assignment)	-	Unverified	3,4
6	Eschrichtius robustus	Gray whale	Mammals	Regional	Atlantic	Yes (the case met the requirements of the specific stage and it proceeded to the next stage)	Yes (the case met the requirements of the specific stage and it proceeded to the next stage)	4	0	3	1	1	−8	0	0	0	−1	−1	9	No (the case did not meet with the requirements of the stage; direct category assignment)	-	Unverified	4,5
7	Tadorna cristata	Crested Shelduck	Birds	Global	East Asia	Yes (the case met the requirements of the specific stage and it proceeded to the next stage)	Yes (the case met the requirements of the specific stage and it proceeded to the next stage)	0	0	0	0	0	0	0	0	0	0	0	0	No (the case did not meet with the requirements of the stage; direct category assignment)	-	Unverified	6,7
8	Oceanodroma (Hydrobates macrodactylus ) macrodactyla	Guadalupe Storm Petrel	Birds	Global	Guadalupe Island	Yes (the case met the requirements of the specific stage and it proceeded to the next stage)	Yes (the case met the requirements of the specific stage and it proceeded to the next stage)	0	0	3	1	1	0	0	0	0	0	0	5	Yes (the case met the requirements of the specific stage)	-	Possibly extinct	6,7
9	Phalacrocorax perspicillatus	Pallas cormorant	Birds	Global	Northwest Pacific	Yes (the case met the requirements of the specific stage and it proceeded to the next stage)	Yes (the case met the requirements of the specific stage and it proceeded to the next stage)	4	0	3	1	1	0	0	0	0	0	0	9	-	Yes (the case met the requirements of the specific stage)	Extinct	4,5,6
10	Camptorhynchus labradorius	Labrador Duck	Birds	Global	Northwest Atlantic	Yes (the case met the requirements of the specific stage and it proceeded to the next stage)	Yes (the case met the requirements of the specific stage and it proceeded to the next stage)	0	4	3	1	? (the criterion information is unknown or questionable)	0	0	0	0	0	0	8	-	Yes (the case met the requirements of the specific stage)	Extinct	4,5,6
11	Mergus australis	Auckland merganser	Birds	Global	Southwest Pacific	Yes (the case met the requirements of the specific stage and it proceeded to the next stage)	Yes (the case met the requirements of the specific stage and it proceeded to the next stage)	4	0	3	1	1	0	0	0	0	0	0	9	-	Yes (the case met the requirements of the specific stage)	Extinct	4,5,6
12	Haematopus meadewaldoi	Canary islands oystercatcher	Birds	Global	Northest Atlantic	Yes (the case met the requirements of the specific stage and it proceeded to the next stage)	Yes (the case met the requirements of the specific stage and it proceeded to the next stage)	4	0	3	1	1	0	0	0	0	0	0	9	-	Yes (the case met the requirements of the specific stage)	Extinct	4,5,6
13	Pinguinus impennis	Great Auk	Birds	Global	Northest Atlantic	Yes (the case met the requirements of the specific stage and it proceeded to the next stage)	Yes (the case met the requirements of the specific stage and it proceeded to the next stage)	4	4	3	1	1	0	0	0	0	0	0	13	-	Yes (the case met the requirements of the specific stage)	Extinct	3,4,5
14	Pterodroma rupinarum	Large St. Elena Petrel	Birds	Global	Santa Elena Island	Yes (the case met the requirements of the specific stage and it proceeded to the next stage)	Yes (the case met the requirements of the specific stage and it proceeded to the next stage)	4	0	3	1	1	0	0	0	0	0	0	9	-	Yes (the case met the requirements of the specific stage)	Extinct	8
15	Pterodroma imberi	Imber’s Petrel	Birds	Global	Chatham Islands, New Zealand	Yes (the case met the requirements of the specific stage and it proceeded to the next stage)	Yes (the case met the requirements of the specific stage and it proceeded to the next stage)	4	0	3	1	1	0	0	0	0	0	0	9	-	Yes (the case met the requirements of the specific stage)	Extinct	9
16	Pterodroma caribbaea	Jamaica Petrel	Birds	Global	Jamaica	Yes (the case met the requirements of the specific stage and it proceeded to the next stage)	Yes (the case met the requirements of the specific stage and it proceeded to the next stage)	0	0	3	1	1	0	0	0	0	0	0	5	Yes (the case met the requirements of the specific stage)	-	Possibly extinct	3
17	Bulweria bifax	Small St. Elena Petrel	Birds	Global	Santa Elena Island	Yes (the case met the requirements of the specific stage and it proceeded to the next stage)	Yes (the case met the requirements of the specific stage and it proceeded to the next stage)	4	0	3	1	1	0	0	0	0	0	0	9	-	Yes (the case met the requirements of the specific stage)	Extinct	1,8
18	Psephurus gladius	Chinese paddlefish	Fish	Global	Yangtze River, China	Yes (the case met the requirements of the specific stage and it proceeded to the next stage)	Yes (the case met the requirements of the specific stage and it proceeded to the next stage)	4	4	0	1	? (the criterion information is unknown or questionable)	0	0	0	0	0	0	9	-	Yes (the case met the requirements of the specific stage)	Extinct	10
19	Azurina eupalama	Damselfish	Fish	Global	Galapagos	Yes (the case met the requirements of the specific stage and it proceeded to the next stage)	Yes (the case met the requirements of the specific stage and it proceeded to the next stage)	0	0	0	1	1	0	0	0	0	0	0	2	Yes (the case met the requirements of the specific stage)	-	Possibly extinct	4
20	Anampses viridis	Mauritius green wrasse	Fish	Global	Mauritius	Yes (the case met the requirements of the specific stage and it proceeded to the next stage)	No (the case did not meet with the requirements of the stage; direct category assignment)	-	-	-	-	-	-	-	-	-	-	-	-	-	-	Unverified	4,11
21	Prototroctes oxyrhynchus	New Zealand grayling	Fish	Global	New Zealand	Yes (the case met the requirements of the specific stage and it proceeded to the next stage)	Yes (the case met the requirements of the specific stage and it proceeded to the next stage)	4	4	3	1	1	0	0	0	0	0	0	13	-	Yes (the case met the requirements of the specific stage)	Extinct	4,5,12
22	Coregonus oxyrinchus	Houting	Fish	Global	North Sea	Yes (the case met the requirements of the specific stage and it proceeded to the next stage)	No (the case did not meet with the requirements of the stage; direct category assignment)	-	-	-	-	-	-	-	-	-	-	-	-	-	-	Unverified	13
23	Carcharhinus obsolerus	Lost shark	Fish	Global	Western Central Pacific	Yes (the case met the requirements of the specific stage and it proceeded to the next stage)	Yes (the case met the requirements of the specific stage and it proceeded to the next stage)	4	0	3	0	0	0	0	0	0	0	0	7	-	No (the case did not meet with the requirements of the stage; direct category assignment)	Possibly extinct	14
24	Carcharhinus hemiodon	Pondicherry shark	Fish	Global	Indo-Pacific	Yes (the case met the requirements of the specific stage and it proceeded to the next stage)	Yes (the case met the requirements of the specific stage and it proceeded to the next stage)	0	0	0	1	? (the criterion information is unknown or questionable)	0	0	0	0	0	0	1	No (the case did not meet with the requirements of the stage; direct category assignment)	-	Unverified	1
25	Glyphis siamensis	Irrawaddy shark	Fish	Global	Irrawaddy River Delta	Yes (the case met the requirements of the specific stage and it proceeded to the next stage)	Yes (the case met the requirements of the specific stage and it proceeded to the next stage)	4	0	3	1	? (the criterion information is unknown or questionable)	0	0	0	0	0	0	8	-	No (the case did not meet with the requirements of the stage; direct category assignment)	Possibly extinct	1
26	Syngnathus affinis	Texas pipefish	Fish	Global	Texas coast	Yes (the case met the requirements of the specific stage and it proceeded to the next stage)	Yes (the case met the requirements of the specific stage and it proceeded to the next stage)	0	0	0	? (the criterion information is unknown or questionable)	0	0	0	0	0	0	0	0	No (the case did not meet with the requirements of the stage; direct category assignment)	-	Unverified	15
27	Bahaba taipingensis	Chinese bahaba	Fish	Global	South China	Yes (the case met the requirements of the specific stage and it proceeded to the next stage)	Yes (the case met the requirements of the specific stage and it proceeded to the next stage)	0	0	0	1	1	−8	0	0	0	0	0	2	No (the case did not meet with the requirements of the stage; direct category assignment)	-	Unverified	4
28	Pristis pristis	Largetooth sawfish	Fish	Local	Gulf of California	Yes (the case met the requirements of the specific stage and it proceeded to the next stage)	Yes (the case met the requirements of the specific stage and it proceeded to the next stage)	0	0	? (the criterion information is unknown or questionable)	0	1	0	0	−8	0	0	0	1	No (the case did not meet with the requirements of the stage; direct category assignment)	-	Unverified	4
29	Pristis pristis	Largetooth sawfish	Fish	Regional	U.S.A	Yes (the case met the requirements of the specific stage and it proceeded to the next stage)	Yes (the case met the requirements of the specific stage and it proceeded to the next stage)	4	4	3	1	1	0	0	0	0	−1	0	13	-	Yes (the case met the requirements of the specific stage)	Extinct	16
30	Pristis pristis	Largetooth sawfish	Fish	Regional	Mediterranean	Yes (the case met the requirements of the specific stage and it proceeded to the next stage)	Yes (the case met the requirements of the specific stage and it proceeded to the next stage)	4	4	3	1	1	0	0	0	−1	−1	0	13	-	Yes (the case met the requirements of the specific stage)	Extinct	17
31	Pristis pectinata	Small tooth sawfish	Fish	Regional	Mediterranean	Yes (the case met the requirements of the specific stage and it proceeded to the next stage)	Yes (the case met the requirements of the specific stage and it proceeded to the next stage)	4	4	3	1	1	0	0	0	−1	−1	0	13	-	Yes (the case met the requirements of the specific stage)	Extinct	17
32	Pristis pectinata	Small tooth sawfish	Fish	Regional	North West Atlantic	Yes (the case met the requirements of the specific stage and it proceeded to the next stage)	Yes (the case met the requirements of the specific stage and it proceeded to the next stage)	0	0	0	1	1	? (the criterion information is unknown or questionable)	0	−8	−1	? (the criterion information is unknown or questionable)	−1	2	No (the case did not meet with the requirements of the stage; direct category assignment)	-	Unverified	4
33	Pristis pectinata	Small tooth sawfish	Fish	Local	Bermuda	Yes (the case met the requirements of the specific stage and it proceeded to the next stage)	Yes (the case met the requirements of the specific stage and it proceeded to the next stage)	0	0	0	0	1	0	0	−8	0	0	0	1	No (the case did not meet with the requirements of the stage; direct category assignment)	-	Unverified	4
34	Hyporthodus flavolimbatus	Yellowedge grouper	Fish	Regional	Atlantic	Yes (the case met the requirements of the specific stage and it proceeded to the next stage)	Yes (the case met the requirements of the specific stage and it proceeded to the next stage)	0	0	0	1	0	−8	0	0	0	−1	−1	1	No (the case did not meet with the requirements of the stage; direct category assignment)	-	Unverified	18
35	Edwardsia ivelli	lvell's sea anemone	Invertebrates	Global	Sussex, UK	Yes (the case met the requirements of the specific stage and it proceeded to the next stage)	Yes (the case met the requirements of the specific stage and it proceeded to the next stage)	0	0	0	? (the criterion information is unknown or questionable)	1	0	0	0	0	0	0	1	No (the case did not meet with the requirements of the stage; direct category assignment)	-	Unverified	3,4
36	Siderastrea glynni	Coral	Invertebrates	Global	Eastern Pacific	Yes (the case met the requirements of the specific stage and it proceeded to the next stage)	No (the case did not meet with the requirements of the stage; direct category assignment)	-	-	-	-	-	-	-	-	-	-	-	-	-	-	Unverified	4
37	Collisella edmitchelli	Rocky shore limpet	Invertebrates	Global	North East Pacific	Yes (the case met the requirements of the specific stage and it proceeded to the next stage)	Yes (the case met the requirements of the specific stage and it proceeded to the next stage)	0	0	3	1	1	0	0	0	0	0	0	5	No (the case did not meet with the requirements of the stage; direct category assignment)	-	Possibly extinct	4,19
38	Rhizopsammia wellingtoni	Wellington's solitary coral	Invertebrates	Global	Galapagos	Yes (the case met the requirements of the specific stage and it proceeded to the next stage)	Yes (the case met the requirements of the specific stage and it proceeded to the next stage)	0	0	0	1	1	0	0	0	0	0	0	2	No (the case did not meet with the requirements of the stage; direct category assignment)	-	Unverified	1
39	Cerithidea fuscata	Horn snail	Invertebrates	Global	North East Pacific	Yes (the case met the requirements of the specific stage and it proceeded to the next stage)	Yes (the case met the requirements of the specific stage and it proceeded to the next stage)	4	0	3	1	1	0	0	0	0	0	0	9	-	Yes (the case met the requirements of the specific stage)	Extinct	4,5,19
40	Littoraria flammea	Periwinkle	Invertebrates	Global	China	Yes (the case met the requirements of the specific stage and it proceeded to the next stage)	No (the case did not meet with the requirements of the stage; direct category assignment)	-	-	-	-	-	-	-	-	-	-	-	-	-	-	Unverified	4,5,19,20
41	Lottia alveus	Eelgras limpet	Invertebrates	Global	Northwest Atlantic	Yes (the case met the requirements of the specific stage and it proceeded to the next stage)	Yes (the case met the requirements of the specific stage and it proceeded to the next stage)	4	0	3	1	1	0	0	0	0	0	0	9	-	Yes (the case met the requirements of the specific stage)	Extinct	4,5,19
42	Millepora boschmai	Boschmai's fire coral	Invertebrates	Global	Eastern Pacific	Yes (the case met the requirements of the specific stage and it proceeded to the next stage)	Yes (the case met the requirements of the specific stage and it proceeded to the next stage)	0	0	0	1	? (the criterion information is unknown or questionable)	0	−8	0	0	0	0	1	No (the case did not meet with the requirements of the stage; direct category assignment)	-	Unverified	4,21
43	Phyllaplysia smaragda	Emerald seaslug	Invertebrates	Global	Florida	Yes (the case met the requirements of the specific stage and it proceeded to the next stage)	Yes (the case met the requirements of the specific stage and it proceeded to the next stage)	0	0	0	1	1	0	0	0	0	0	0	2	No (the case did not meet with the requirements of the stage; direct category assignment)	-	Unverified	15
44	Stiliger vossi	Sea slug	Invertebrates	Global	Florida	Yes (the case met the requirements of the specific stage and it proceeded to the next stage)	Yes (the case met the requirements of the specific stage and it proceeded to the next stage)	0	0	3	0	1	0	0	0	0	0	0	4	Yes (the case met the requirements of the specific stage)	-	Possibly extinct	3
45	Pholadomya candida	Bivalve	Invertebrates	Global	Caribbean	Yes (the case met the requirements of the specific stage and it proceeded to the next stage)	Yes (the case met the requirements of the specific stage and it proceeded to the next stage)	0	0	0	0	0	0	0	0	0	0	0	0	No (the case did not meet with the requirements of the stage; direct category assignment)	-	Unverified	3
46	Sirenocyamus rhytinae	Crustacean	Invertebrates	Global	Northwest Pacific?	Yes (the case met the requirements of the specific stage and it proceeded to the next stage)	No (the case did not meet with the requirements of the stage; direct category assignment)	-	-	-	-	-	-	-	-	-	-	-	-	-	-	Unverified	3
47	Haliotis sorenseni	White abalone	Invertebrates	Global	North East Pacific	Yes (the case met the requirements of the specific stage and it proceeded to the next stage)	Yes (the case met the requirements of the specific stage and it proceeded to the next stage)	4	0	0	1	1	−8	0	0	0	0	0	6	No (the case did not meet with the requirements of the stage; direct category assignment)	-	Unverified	4
48	Diadema antillarum	Long-spined urchin	Invertebrates	Regional	Caribbean	Yes (the case met the requirements of the specific stage and it proceeded to the next stage)	Yes (the case met the requirements of the specific stage and it proceeded to the next stage)	0	0	0	1	0	−8	0	0	0	−1	? (the criterion information is unknown or questionable)	1	No (the case did not meet with the requirements of the stage; direct category assignment)	-	Unverified	4
49	Paracentrotus lividus	Purple sea urchin	Invertebrates	Local	Loguh Hyne, Ireland	Yes (the case met the requirements of the specific stage and it proceeded to the next stage)	Yes (the case met the requirements of the specific stage and it proceeded to the next stage)	0	0	0	1	1	0	0	0	0	?	0	2	No (the case did not meet with the requirements of the stage; direct category assignment)	-	Unverified	4
50	Larus canus	Common gull	Invertebrates	Local	Wadden sea	Yes (the case met the requirements of the specific stage and it proceeded to the next stage)	Yes (the case met the requirements of the specific stage and it proceeded to the next stage)	0	0	0	? (the criterion information is unknown or questionable)	? (the criterion information is unknown or questionable)	−8	0	0	0	−1	−1	0	No (the case did not meet with the requirements of the stage; direct category assignment)	-	Unverified	4
51	Gigartina australis	Turkish towel algae	Algae	Global	Sidney Harbour, Australia	Yes (the case met the requirements of the specific stage and it proceeded to the next stage)	Yes (the case met the requirements of the specific stage and it proceeded to the next stage)	4	0	3	1	1	0	0	0	0	0	0	9	-	Yes (the case met the requirements of the specific stage)	Extinct	4,5
52	Vanvoorstia bennettiana	Bennett’s seaweed	Algae	Global	Sidney Harbour, Australia	Yes (the case met the requirements of the specific stage and it proceeded to the next stage)	Yes (the case met the requirements of the specific stage and it proceeded to the next stage)	4	0	3	1	1	0	0	0	0	0	0	9	-	Yes (the case met the requirements of the specific stage)	Extinct	4,5
53	Phycodrina elegans	Red algae	Algae	Global	Galapagos	Yes (the case met the requirements of the specific stage and it proceeded to the next stage)	Yes (the case met the requirements of the specific stage and it proceeded to the next stage)	0	0	0	1	1	0	0	0	0	0	0	2	Yes (the case met the requirements of the specific stage)	-	Possibly extinct	1,22
54	Galaxaura barbata	Red algae	Algae	Global	Galapagos	Yes (the case met the requirements of the specific stage and it proceeded to the next stage)	Yes (the case met the requirements of the specific stage and it proceeded to the next stage)	0	0	3	1	1	0	0	0	0	0	0	5	Yes (the case met the requirements of the specific stage)	-	Possibly extinct	1,22
55	Desmarestia tropica	Tropical seaweed	Algae	Global	Galapagos	Yes (the case met the requirements of the specific stage and it proceeded to the next stage)	Yes (the case met the requirements of the specific stage and it proceeded to the next stage)	0	0	3	1	1	0	0	0	0	0	0	5	Yes (the case met the requirements of the specific stage)	-	Possibly extinct	1,22
56	Spatoglossum schmittii	Brown seaweed	Algae	Global	Galapagos	Yes (the case met the requirements of the specific stage and it proceeded to the next stage)	Yes (the case met the requirements of the specific stage and it proceeded to the next stage)	0	0	0	1	1	0	0	0	0	0	0	2	Yes (the case met the requirements of the specific stage)	-	Possibly extinct	1,22
57	Bifurcaria galapagensis	Brown seaweed	Algae	Global	Galapagos	Yes (the case met the requirements of the specific stage and it proceeded to the next stage)	Yes (the case met the requirements of the specific stage and it proceeded to the next stage)	0	0	0	1	1	0	0	0	0	0	0	2	Yes (the case met the requirements of the specific stage)	-	Possibly extinct	1,22

## Sheet: References
Reference code	Reference
1	IUCN (International Union for Conservation of Nature). (2020). The IUCN red list of threatened species. Version 2020-2. https://www.iucnredlist.org/en
2	Sakahira, F., & Niimi, M. (2007). Ancient DNA analysis of the Japanese sea lion (Zalophus californianus japonicus Peters, 1866): Preliminary results using mitochondrial control-region sequences. Zoological science, 24(1), 81-85. https://doi.org/10.2108/zsj.24.81
3	Carlton, J. T., Geller, J. B., Reaka-Kudla, M. L., & Norse, E. A. (1999). Historical extinctions in the sea. Annual review of ecology and systematics, 30(1), 515-538. https://doi.org/10.1146/annurev.ecolsys.30.1.515
4	Dulvy, N. K., Sadovy, Y., & Reynolds, J. D. (2003). Extinction vulnerability in marine populations. Fish and fisheries, 4(1), 25-64. https://doi.org/10.1046/j.1467-2979.2003.00105.x
5	del Monte-Luna, P., Lluch-Belda, D., Serviere-Zaragoza, E., Carmona, R., Reyes-Bonilla, H., Aurioles-Gamboa, D., Castro-Aguirre, J. L., Guzmán del Próo, S. A., Trujillo-Millán, O., & Brook, B. W. (2007). Marine extinctions revisited. Fish and Fisheries, 8(2), 107-122. https://doi.org/10.1111/j.1467-2679.2007.00240.x
6	Fernandez-Carvalho, J., Imhoff, J. L., Faria, V. V., Carlson, J. K., & Burgess, G. H. (2014). Status and the potential for extinction of the largetooth sawfish Pristis pristis in the Atlantic Ocean. Aquatic Conservation: Marine and Freshwater Ecosystems, 24(4), 478–497. https://doi.org/10.1002/aqc.2394
7	Wolff, W. J. (2000a). Causes of extirpations in the Wadden Sea, an estuarine area in the Netherlands. Conservation Biology, 14(3), 876-885. https://doi.org/10.1046/j.1523-1739.2000.98203.x
8	Olson, S. L. (1975). Paleornithology of St. Helena Island, South Atlantic Ocean. Smithsonian Contributions to Paleobiology. https://doi.org/10.5479/si.00810266.23.1
9	Tennyson, A. J., Cooper, J. H., & Shepherd, L. D. (2015). A new species of extinct Pterodroma petrel (Procellariiformes: Procellariidae) from the Chatham Islands, New Zealand. Bull. Br. Ornithol. Club, 135, 267-277.
10	Zhang, H., Jarić, I., Roberts, D. L., He, Y., Du, H., Wu, J., Wang, C., & Wei, Q. (2020). Extinction of one of the world’s largest freshwater fishes: Lessons for conserving the endangered Yangtze fauna. Science of the Total Environment, 710, 136242. https://doi.org/10.1016/j.scitotenv.2019.136242
11	Hawkins, J. P., Roberts, C. M., & Clark, V. (2000). The threatened status of restricted-range coral reef fish species. Animal Conservation, 3(1), 81-88. https://doi.org/10.1111/j.1469-1795.2000.tb00089.x
12	McDowall, R. M. (1996). Threatened fishes of the world: Prototroctes oxyrhynchus Günther, 1870 (Prototroctidae). Environmental biology of fishes, 46(1). https://doi.org/10.1007/BF00001698
13	Freyhof, J., & Schöter, C. (2005). The houting Coregonus oxyrinchus (L.)(Salmoniformes: Coregonidae), a globally extinct species from the North Sea basin. Journal of Fish Biology, 67(3), 713-729. https://doi.org/10.1111/j.0022-1112.2005.00771.x
14	White, W. T., Kyne, P. M., & Harris, M. (2019). Lost before found: A new species of whaler shark Carcharhinus obsolerus from the Western Central Pacific known only from historic records. PLoS ONE, 14(1), e0209387. https://doi.org/10.1371/journal.pone.0209387
15	Roberts, C. M., & Hawkins, J. P. (1999). Extinction risk in the sea. Trends in Ecology & Evolution, 14(6), 241-246. https://doi.org/10.1016/S0169-5347(98)01584-5
16	Fernandez-Carvalho, J., Imhoff, J. L., Faria, V. V., Carlson, J. K., & Burgess, G. H. (2014). Status and the potential for extinction of the largetooth sawfish Pristis pristis in the Atlantic Ocean. Aquatic Conservation: Marine and Freshwater Ecosystems, 24(4), 478–497. https://doi.org/10.1002/aqc.2394
17	Ferretti F, Verd GM, Seret B, Sprem JS, Micheli F. Falling through the cracks: the fading history of a large iconic predator. Fish Fish. 2015; 17: 875–889.
18	Musick, J. A., Harbin, M. M., Berkeley, S. A., Burgess, G. H., Eklund, A. M., Findley, L., Gilmore, R. G., Golden, J. T., Ha, D. S., & Huntsman, G. R. (2000). Marine, estuarine, and diadromous fish stocks at risk of extinction in North America (exclusive of Pacific salmonids). Fisheries, 25(11), 6-30. https://doi.org/10.1577/1548-8446(2000)025%3C0006:MEADFS%3E2.0.CO;2
19	Carlton, J. T. (1993). Neoextinctions of marine invertebrates. American Zoologist, 33(6), 499-509. https://doi.org/10.1093/icb/33.6.499
20	Dong, Y., Huang, X., & Reid, D. G. (2015). Rediscovery of one of the very few ‘unequivocally extinct’ species of marine molluscs: Littoraria flammea (Philippi, 1847) lost, found—And lost again? Journal of Molluscan Studies, 81(3), 313-321. https://doi.org/10.1093/mollus/eyv009
21	Glynn, P. W., Maté, J. L., Baker, A. C., & Calderón, M. O. (2001). Coral bleaching and mortality in Panama and Ecuador during the 1997–1998 El Niño–Southern Oscillation event: Spatial/temporal patterns and comparisons with the 1982–1983 event. Bulletin of Marine Science, 69(1), 79-109.
22	Edgar, G. J., Banks, S. A., Brandt, M., Bustamante, R. H., Chiriboga, A., Earle, S. A., Garske, L. E., Glynn, P. W., Grove, J. S., & Henderson, S. (2010). El Niño, grazers and fisheries interact to greatly elevate extinction risk for Galapagos marine species. Global Change Biology, 16(10), 2876-2890.
