# Supplementary material for: An integrated system to assess marine extinctions
Source: PLoS One. 2023 Oct 26;18(10):e0293478. doi: 10.1371/journal.pone.0293478 (PMC10602268; doi:10.1371/journal.pone.0293478)
Supplement: S3 File — (XLSX) [file pone.0293478.s005.xlsx]

## Sheet: Stage 1
0	Declaration through peer review process?
	Out of system. Done.

## Sheet: Stage 2
0	Species' identity in dispute?
	Proceed to Stage 3

## Sheet: Stage 3
A1	0	Constant sampling effort
A2	0	Statistical inferences (upper limits before the current year) + extensive surveys
B1	0	Unrecorded for more than 50 years
C1	0	Evidence of direct and severe threats
C2	0	Attributes correlated with extinction proneness
D1	0	Sightings in the last 10 years or in a lapse of three generations
D2	0	Evidence that the species is present at sites outside its previously known distribution range
D3	0	Evidence that the population(s) has a dynamic distribution
E1	0	Statistical inferences (upper limits after current year)
E2	0	Site where the extinction occurred suitable for recolonization
E3	0	Species present in areas near the extinction site
	0	<<< Score
		Proceed to Stage 4A

## Sheet: Stage 4A
A2a	0	Statistical inferences (upper limits before the current year)
A2b	0	Extensive surveys
		Result: Unverified. Done.

## Sheet: Stage 4B
0	Is evidence (sightings, specimens, physical remains, etc.) questionable?
	Result: Extinct. Done.

## Sheet: Table (internal use)
A1	A2	B1	C1	C2	D1	D2	D3	E1	E2	E3	concat	score	BenchMark
1	1	1	1	1	0	0	0	0	0	0	11111000000	13	E
1	1	1	0	1	0	0	0	0	0	0	11101000000	12	E
1	1	1	1	0	0	0	0	0	0	0	11110000000	12	E
1	1	1	1	1	0	0	0	0	0	1	11111000001	12	E
1	1	1	1	1	0	0	0	0	1	0	11111000010	12	E
1	1	1	1	1	0	0	0	1	0	0	11111000100	12	E
1	1	1	0	0	0	0	0	0	0	0	11100000000	11	E
1	1	1	0	1	0	0	0	0	0	1	11101000001	11	E
1	1	1	0	1	0	0	0	0	1	0	11101000010	11	E
1	1	1	0	1	0	0	0	1	0	0	11101000100	11	E
1	1	1	1	0	0	0	0	0	0	1	11110000001	11	E
1	1	1	1	0	0	0	0	0	1	0	11110000010	11	E
1	1	1	1	0	0	0	0	1	0	0	11110000100	11	E
1	1	1	1	1	0	0	0	0	1	1	11111000011	11	E
1	1	1	1	1	0	0	0	1	0	1	11111000101	11	E
1	1	1	1	1	0	0	0	1	1	0	11111000110	11	E
1	1	0	1	1	0	0	0	0	0	0	11011000000	10	E
1	1	1	0	0	0	0	0	0	0	1	11100000001	10	E
1	1	1	0	0	0	0	0	0	1	0	11100000010	10	E
1	1	1	0	0	0	0	0	1	0	0	11100000100	10	E
1	1	1	0	1	0	0	0	0	1	1	11101000011	10	E
1	1	1	0	1	0	0	0	1	0	1	11101000101	10	E
1	1	1	0	1	0	0	0	1	1	0	11101000110	10	E
1	1	1	1	0	0	0	0	0	1	1	11110000011	10	E
1	1	1	1	0	0	0	0	1	0	1	11110000101	10	E
1	1	1	1	0	0	0	0	1	1	0	11110000110	10	E
1	1	1	1	1	0	0	0	1	1	1	11111000111	10	E
0	1	1	1	1	0	0	0	0	0	0	01111000000	9	E
1	0	1	1	1	0	0	0	0	0	0	10111000000	9	E
1	1	0	0	1	0	0	0	0	0	0	11001000000	9	E
1	1	0	1	0	0	0	0	0	0	0	11010000000	9	E
1	1	0	1	1	0	0	0	0	0	1	11011000001	9	E
1	1	0	1	1	0	0	0	0	1	0	11011000010	9	E
1	1	0	1	1	0	0	0	1	0	0	11011000100	9	E
1	1	1	0	0	0	0	0	0	1	1	11100000011	9	E
1	1	1	0	0	0	0	0	1	0	1	11100000101	9	E
1	1	1	0	0	0	0	0	1	1	0	11100000110	9	E
1	1	1	0	1	0	0	0	1	1	1	11101000111	9	E
1	1	1	1	0	0	0	0	1	1	1	11110000111	9	E
0	1	1	0	1	0	0	0	0	0	0	01101000000	8	E
0	1	1	1	0	0	0	0	0	0	0	01110000000	8	E
0	1	1	1	1	0	0	0	0	0	1	01111000001	8	E
0	1	1	1	1	0	0	0	0	1	0	01111000010	8	E
0	1	1	1	1	0	0	0	1	0	0	01111000100	8	E
1	0	1	0	1	0	0	0	0	0	0	10101000000	8	E
1	0	1	1	0	0	0	0	0	0	0	10110000000	8	E
1	0	1	1	1	0	0	0	0	0	1	10111000001	8	E
1	0	1	1	1	0	0	0	0	1	0	10111000010	8	E
1	0	1	1	1	0	0	0	1	0	0	10111000100	8	E
1	1	0	0	0	0	0	0	0	0	0	11000000000	8	E
1	1	0	0	1	0	0	0	0	0	1	11001000001	8	E
1	1	0	0	1	0	0	0	0	1	0	11001000010	8	E
1	1	0	0	1	0	0	0	1	0	0	11001000100	8	E
1	1	0	1	0	0	0	0	0	0	1	11010000001	8	E
1	1	0	1	0	0	0	0	0	1	0	11010000010	8	E
1	1	0	1	0	0	0	0	1	0	0	11010000100	8	E
1	1	0	1	1	0	0	0	0	1	1	11011000011	8	E
1	1	0	1	1	0	0	0	1	0	1	11011000101	8	E
1	1	0	1	1	0	0	0	1	1	0	11011000110	8	E
1	1	1	0	0	0	0	0	1	1	1	11100000111	8	E
0	1	1	0	0	0	0	0	0	0	0	01100000000	7	E
0	1	1	0	1	0	0	0	0	0	1	01101000001	7	E
0	1	1	0	1	0	0	0	0	1	0	01101000010	7	E
0	1	1	0	1	0	0	0	1	0	0	01101000100	7	E
0	1	1	1	0	0	0	0	0	0	1	01110000001	7	E
0	1	1	1	0	0	0	0	0	1	0	01110000010	7	E
0	1	1	1	0	0	0	0	1	0	0	01110000100	7	E
0	1	1	1	1	0	0	0	0	1	1	01111000011	7	E
0	1	1	1	1	0	0	0	1	0	1	01111000101	7	E
0	1	1	1	1	0	0	0	1	1	0	01111000110	7	E
1	0	1	0	0	0	0	0	0	0	0	10100000000	7	E
1	0	1	0	1	0	0	0	0	0	1	10101000001	7	E
1	0	1	0	1	0	0	0	0	1	0	10101000010	7	E
1	0	1	0	1	0	0	0	1	0	0	10101000100	7	E
1	0	1	1	0	0	0	0	0	0	1	10110000001	7	E
1	0	1	1	0	0	0	0	0	1	0	10110000010	7	E
1	0	1	1	0	0	0	0	1	0	0	10110000100	7	E
1	0	1	1	1	0	0	0	0	1	1	10111000011	7	E
1	0	1	1	1	0	0	0	1	0	1	10111000101	7	E
1	0	1	1	1	0	0	0	1	1	0	10111000110	7	E
1	1	0	0	0	0	0	0	0	0	1	11000000001	7	E
1	1	0	0	0	0	0	0	0	1	0	11000000010	7	E
1	1	0	0	0	0	0	0	1	0	0	11000000100	7	E
1	1	0	0	1	0	0	0	0	1	1	11001000011	7	E
1	1	0	0	1	0	0	0	1	0	1	11001000101	7	E
1	1	0	0	1	0	0	0	1	1	0	11001000110	7	E
1	1	0	1	0	0	0	0	0	1	1	11010000011	7	E
1	1	0	1	0	0	0	0	1	0	1	11010000101	7	E
1	1	0	1	0	0	0	0	1	1	0	11010000110	7	E
1	1	0	1	1	0	0	0	1	1	1	11011000111	7	E
0	1	0	1	1	0	0	0	0	0	0	01011000000	6	X
0	1	1	0	0	0	0	0	0	0	1	01100000001	6	E
0	1	1	0	0	0	0	0	0	1	0	01100000010	6	E
0	1	1	0	0	0	0	0	1	0	0	01100000100	6	E
0	1	1	0	1	0	0	0	0	1	1	01101000011	6	E
0	1	1	0	1	0	0	0	1	0	1	01101000101	6	E
0	1	1	0	1	0	0	0	1	1	0	01101000110	6	E
0	1	1	1	0	0	0	0	0	1	1	01110000011	6	E
0	1	1	1	0	0	0	0	1	0	1	01110000101	6	E
0	1	1	1	0	0	0	0	1	1	0	01110000110	6	E
0	1	1	1	1	0	0	0	1	1	1	01111000111	6	X
1	0	0	1	1	0	0	0	0	0	0	10011000000	6	X
1	0	1	0	0	0	0	0	0	0	1	10100000001	6	E
1	0	1	0	0	0	0	0	0	1	0	10100000010	6	E
1	0	1	0	0	0	0	0	1	0	0	10100000100	6	E
1	0	1	0	1	0	0	0	0	1	1	10101000011	6	E
1	0	1	0	1	0	0	0	1	0	1	10101000101	6	E
1	0	1	0	1	0	0	0	1	1	0	10101000110	6	E
1	0	1	1	0	0	0	0	0	1	1	10110000011	6	E
1	0	1	1	0	0	0	0	1	0	1	10110000101	6	E
1	0	1	1	0	0	0	0	1	1	0	10110000110	6	E
1	0	1	1	1	0	0	0	1	1	1	10111000111	6	E
1	1	0	0	0	0	0	0	0	1	1	11000000011	6	E
1	1	0	0	0	0	0	0	1	0	1	11000000101	6	E
1	1	0	0	0	0	0	0	1	1	0	11000000110	6	E
1	1	0	0	1	0	0	0	1	1	1	11001000111	6	E
1	1	0	1	0	0	0	0	1	1	1	11010000111	6	E
0	0	1	1	1	0	0	0	0	0	0	00111000000	5	NE
0	1	0	0	1	0	0	0	0	0	0	01001000000	5	X
0	1	0	1	0	0	0	0	0	0	0	01010000000	5	X
0	1	0	1	1	0	0	0	0	0	1	01011000001	5	X
0	1	0	1	1	0	0	0	0	1	0	01011000010	5	X
0	1	0	1	1	0	0	0	1	0	0	01011000100	5	X
0	1	1	0	0	0	0	0	0	1	1	01100000011	5	X
0	1	1	0	0	0	0	0	1	0	1	01100000101	5	X
0	1	1	0	0	0	0	0	1	1	0	01100000110	5	X
0	1	1	0	1	0	0	0	1	1	1	01101000111	5	X
0	1	1	1	0	0	0	0	1	1	1	01110000111	5	X
1	0	0	0	1	0	0	0	0	0	0	10001000000	5	NE
1	0	0	1	0	0	0	0	0	0	0	10010000000	5	NE
1	0	0	1	1	0	0	0	0	0	1	10011000001	5	NE
1	0	0	1	1	0	0	0	0	1	0	10011000010	5	NE
1	0	0	1	1	0	0	0	1	0	0	10011000100	5	NE
1	0	1	0	0	0	0	0	0	1	1	10100000011	5	X
1	0	1	0	0	0	0	0	1	0	1	10100000101	5	X
1	0	1	0	0	0	0	0	1	1	0	10100000110	5	X
1	0	1	0	1	0	0	0	1	1	1	10101000111	5	X
1	0	1	1	0	0	0	0	1	1	1	10110000111	5	X
1	1	0	0	0	0	0	0	1	1	1	11000000111	5	X
0	0	1	0	1	0	0	0	0	0	0	00101000000	4	NE
0	0	1	1	0	0	0	0	0	0	0	00110000000	4	NE
0	0	1	1	1	0	0	0	0	0	1	00111000001	4	NE
0	0	1	1	1	0	0	0	0	1	0	00111000010	4	NE
0	0	1	1	1	0	0	0	1	0	0	00111000100	4	NE
0	1	0	0	0	0	0	0	0	0	0	01000000000	4	NE
0	1	0	0	1	0	0	0	0	0	1	01001000001	4	NE
0	1	0	0	1	0	0	0	0	1	0	01001000010	4	NE
0	1	0	0	1	0	0	0	1	0	0	01001000100	4	NE
0	1	0	1	0	0	0	0	0	0	1	01010000001	4	NE
0	1	0	1	0	0	0	0	0	1	0	01010000010	4	NE
0	1	0	1	0	0	0	0	1	0	0	01010000100	4	NE
0	1	0	1	1	0	0	0	0	1	1	01011000011	4	NE
0	1	0	1	1	0	0	0	1	0	1	01011000101	4	NE
0	1	0	1	1	0	0	0	1	1	0	01011000110	4	NE
0	1	1	0	0	0	0	0	1	1	1	01100000111	4	X
1	0	0	0	0	0	0	0	0	0	0	10000000000	4	NE
1	0	0	0	1	0	0	0	0	0	1	10001000001	4	NE
1	0	0	0	1	0	0	0	0	1	0	10001000010	4	NE
1	0	0	0	1	0	0	0	1	0	0	10001000100	4	NE
1	0	0	1	0	0	0	0	0	0	1	10010000001	4	NE
1	0	0	1	0	0	0	0	0	1	0	10010000010	4	NE
1	0	0	1	0	0	0	0	1	0	0	10010000100	4	NE
1	0	0	1	1	0	0	0	0	1	1	10011000011	4	NE
1	0	0	1	1	0	0	0	1	0	1	10011000101	4	NE
1	0	0	1	1	0	0	0	1	1	0	10011000110	4	NE
1	0	1	0	0	0	0	0	1	1	1	10100000111	4	NE
0	0	1	0	0	0	0	0	0	0	0	00100000000	3	NE
0	0	1	0	1	0	0	0	0	0	1	00101000001	3	NE
0	0	1	0	1	0	0	0	0	1	0	00101000010	3	NE
0	0	1	0	1	0	0	0	1	0	0	00101000100	3	NE
0	0	1	1	0	0	0	0	0	0	1	00110000001	3	NE
0	0	1	1	0	0	0	0	0	1	0	00110000010	3	NE
0	0	1	1	0	0	0	0	1	0	0	00110000100	3	NE
0	0	1	1	1	0	0	0	0	1	1	00111000011	3	NE
0	0	1	1	1	0	0	0	1	0	1	00111000101	3	NE
0	0	1	1	1	0	0	0	1	1	0	00111000110	3	NE
0	1	0	0	0	0	0	0	0	0	1	01000000001	3	NE
0	1	0	0	0	0	0	0	0	1	0	01000000010	3	NE
0	1	0	0	0	0	0	0	1	0	0	01000000100	3	NE
0	1	0	0	1	0	0	0	0	1	1	01001000011	3	NE
0	1	0	0	1	0	0	0	1	0	1	01001000101	3	NE
0	1	0	0	1	0	0	0	1	1	0	01001000110	3	NE
0	1	0	1	0	0	0	0	0	1	1	01010000011	3	NE
0	1	0	1	0	0	0	0	1	0	1	01010000101	3	NE
0	1	0	1	0	0	0	0	1	1	0	01010000110	3	NE
0	1	0	1	1	0	0	0	1	1	1	01011000111	3	NE
1	0	0	0	0	0	0	0	0	0	1	10000000001	3	NE
1	0	0	0	0	0	0	0	0	1	0	10000000010	3	NE
1	0	0	0	0	0	0	0	1	0	0	10000000100	3	NE
1	0	0	0	1	0	0	0	0	1	1	10001000011	3	NE
1	0	0	0	1	0	0	0	1	0	1	10001000101	3	NE
1	0	0	0	1	0	0	0	1	1	0	10001000110	3	NE
1	0	0	1	0	0	0	0	0	1	1	10010000011	3	NE
1	0	0	1	0	0	0	0	1	0	1	10010000101	3	NE
1	0	0	1	0	0	0	0	1	1	0	10010000110	3	NE
1	0	0	1	1	0	0	0	1	1	1	10011000111	3	NE
0	0	0	1	1	0	0	0	0	0	0	00011000000	2	NE
0	0	1	0	0	0	0	0	0	0	1	00100000001	2	NE
0	0	1	0	0	0	0	0	0	1	0	00100000010	2	NE
0	0	1	0	0	0	0	0	1	0	0	00100000100	2	NE
0	0	1	0	1	0	0	0	0	1	1	00101000011	2	NE
0	0	1	0	1	0	0	0	1	0	1	00101000101	2	NE
0	0	1	0	1	0	0	0	1	1	0	00101000110	2	NE
0	0	1	1	0	0	0	0	0	1	1	00110000011	2	NE
0	0	1	1	0	0	0	0	1	0	1	00110000101	2	NE
0	0	1	1	0	0	0	0	1	1	0	00110000110	2	NE
0	0	1	1	1	0	0	0	1	1	1	00111000111	2	NE
0	1	0	0	0	0	0	0	0	1	1	01000000011	2	NE
0	1	0	0	0	0	0	0	1	0	1	01000000101	2	NE
0	1	0	0	0	0	0	0	1	1	0	01000000110	2	NE
0	1	0	0	1	0	0	0	1	1	1	01001000111	2	NE
0	1	0	1	0	0	0	0	1	1	1	01010000111	2	NE
1	0	0	0	0	0	0	0	0	1	1	10000000011	2	NE
1	0	0	0	0	0	0	0	1	0	1	10000000101	2	NE
1	0	0	0	0	0	0	0	1	1	0	10000000110	2	NE
1	0	0	0	1	0	0	0	1	1	1	10001000111	2	NE
1	0	0	1	0	0	0	0	1	1	1	10010000111	2	NE
1	1	1	1	1	0	0	1	0	0	0	11111001000	5	NE
1	1	1	1	1	0	1	0	0	0	0	11111010000	5	NE
1	1	1	1	1	1	0	0	0	0	0	11111100000	5	NE
0	0	0	0	1	0	0	0	0	0	0	00001000000	1	NE
0	0	0	1	0	0	0	0	0	0	0	00010000000	1	NE
0	0	0	1	1	0	0	0	0	0	1	00011000001	1	NE
0	0	0	1	1	0	0	0	0	1	0	00011000010	1	NE
0	0	0	1	1	0	0	0	1	0	0	00011000100	1	NE
0	0	1	0	0	0	0	0	0	1	1	00100000011	1	NE
0	0	1	0	0	0	0	0	1	0	1	00100000101	1	NE
0	0	1	0	0	0	0	0	1	1	0	00100000110	1	NE
0	0	1	0	1	0	0	0	1	1	1	00101000111	1	NE
0	0	1	1	0	0	0	0	1	1	1	00110000111	1	NE
0	1	0	0	0	0	0	0	1	1	1	01000000111	1	NE
1	0	0	0	0	0	0	0	1	1	1	10000000111	1	NE
1	1	1	0	1	0	0	1	0	0	0	11101001000	4	NE
1	1	1	0	1	0	1	0	0	0	0	11101010000	4	NE
1	1	1	0	1	1	0	0	0	0	0	11101100000	4	NE
1	1	1	1	0	0	0	1	0	0	0	11110001000	4	NE
1	1	1	1	0	0	1	0	0	0	0	11110010000	4	NE
1	1	1	1	0	1	0	0	0	0	0	11110100000	4	NE
1	1	1	1	1	0	0	1	0	0	1	11111001001	4	NE
1	1	1	1	1	0	0	1	0	1	0	11111001010	4	NE
1	1	1	1	1	0	0	1	1	0	0	11111001100	4	NE
1	1	1	1	1	0	1	0	0	0	1	11111010001	4	NE
1	1	1	1	1	0	1	0	0	1	0	11111010010	4	NE
1	1	1	1	1	0	1	0	1	0	0	11111010100	4	NE
1	1	1	1	1	1	0	0	0	0	1	11111100001	4	NE
1	1	1	1	1	1	0	0	0	1	0	11111100010	4	NE
1	1	1	1	1	1	0	0	1	0	0	11111100100	4	NE
0	0	0	0	0	0	0	0	0	0	0	00000000000	0	NE
0	0	0	0	1	0	0	0	0	0	1	00001000001	0	NE
0	0	0	0	1	0	0	0	0	1	0	00001000010	0	NE
0	0	0	0	1	0	0	0	1	0	0	00001000100	0	NE
0	0	0	1	0	0	0	0	0	0	1	00010000001	0	NE
0	0	0	1	0	0	0	0	0	1	0	00010000010	0	NE
0	0	0	1	0	0	0	0	1	0	0	00010000100	0	NE
0	0	0	1	1	0	0	0	0	1	1	00011000011	0	NE
0	0	0	1	1	0	0	0	1	0	1	00011000101	0	NE
0	0	0	1	1	0	0	0	1	1	0	00011000110	0	NE
0	0	1	0	0	0	0	0	1	1	1	00100000111	0	NE
1	1	1	0	0	0	0	1	0	0	0	11100001000	3	NE
1	1	1	0	0	0	1	0	0	0	0	11100010000	3	NE
1	1	1	0	0	1	0	0	0	0	0	11100100000	3	NE
1	1	1	0	1	0	0	1	0	0	1	11101001001	3	NE
1	1	1	0	1	0	0	1	0	1	0	11101001010	3	NE
1	1	1	0	1	0	0	1	1	0	0	11101001100	3	NE
1	1	1	0	1	0	1	0	0	0	1	11101010001	3	NE
1	1	1	0	1	0	1	0	0	1	0	11101010010	3	NE
1	1	1	0	1	0	1	0	1	0	0	11101010100	3	NE
1	1	1	0	1	1	0	0	0	0	1	11101100001	3	NE
1	1	1	0	1	1	0	0	0	1	0	11101100010	3	NE
1	1	1	0	1	1	0	0	1	0	0	11101100100	3	NE
1	1	1	1	0	0	0	1	0	0	1	11110001001	3	NE
1	1	1	1	0	0	0	1	0	1	0	11110001010	3	NE
1	1	1	1	0	0	0	1	1	0	0	11110001100	3	NE
1	1	1	1	0	0	1	0	0	0	1	11110010001	3	NE
1	1	1	1	0	0	1	0	0	1	0	11110010010	3	NE
1	1	1	1	0	0	1	0	1	0	0	11110010100	3	NE
1	1	1	1	0	1	0	0	0	0	1	11110100001	3	NE
1	1	1	1	0	1	0	0	0	1	0	11110100010	3	NE
1	1	1	1	0	1	0	0	1	0	0	11110100100	3	NE
1	1	1	1	1	0	0	1	0	1	1	11111001011	3	NE
1	1	1	1	1	0	0	1	1	0	1	11111001101	3	NE
1	1	1	1	1	0	0	1	1	1	0	11111001110	3	NE
1	1	1	1	1	0	1	0	0	1	1	11111010011	3	NE
1	1	1	1	1	0	1	0	1	0	1	11111010101	3	NE
1	1	1	1	1	0	1	0	1	1	0	11111010110	3	NE
1	1	1	1	1	1	0	0	0	1	1	11111100011	3	NE
1	1	1	1	1	1	0	0	1	0	1	11111100101	3	NE
1	1	1	1	1	1	0	0	1	1	0	11111100110	3	NE
0	0	0	0	0	0	0	0	0	0	1	00000000001	-1	NE
0	0	0	0	0	0	0	0	0	1	0	00000000010	-1	NE
0	0	0	0	0	0	0	0	1	0	0	00000000100	-1	NE
0	0	0	0	1	0	0	0	0	1	1	00001000011	-1	NE
0	0	0	0	1	0	0	0	1	0	1	00001000101	-1	NE
0	0	0	0	1	0	0	0	1	1	0	00001000110	-1	NE
0	0	0	1	0	0	0	0	0	1	1	00010000011	-1	NE
0	0	0	1	0	0	0	0	1	0	1	00010000101	-1	NE
0	0	0	1	0	0	0	0	1	1	0	00010000110	-1	NE
0	0	0	1	1	0	0	0	1	1	1	00011000111	-1	NE
1	1	0	1	1	0	0	1	0	0	0	11011001000	2	NE
1	1	0	1	1	0	1	0	0	0	0	11011010000	2	NE
1	1	0	1	1	1	0	0	0	0	0	11011100000	2	NE
1	1	1	0	0	0	0	1	0	0	1	11100001001	2	NE
1	1	1	0	0	0	0	1	0	1	0	11100001010	2	NE
1	1	1	0	0	0	0	1	1	0	0	11100001100	2	NE
1	1	1	0	0	0	1	0	0	0	1	11100010001	2	NE
1	1	1	0	0	0	1	0	0	1	0	11100010010	2	NE
1	1	1	0	0	0	1	0	1	0	0	11100010100	2	NE
1	1	1	0	0	1	0	0	0	0	1	11100100001	2	NE
1	1	1	0	0	1	0	0	0	1	0	11100100010	2	NE
1	1	1	0	0	1	0	0	1	0	0	11100100100	2	NE
1	1	1	0	1	0	0	1	0	1	1	11101001011	2	NE
1	1	1	0	1	0	0	1	1	0	1	11101001101	2	NE
1	1	1	0	1	0	0	1	1	1	0	11101001110	2	NE
1	1	1	0	1	0	1	0	0	1	1	11101010011	2	NE
1	1	1	0	1	0	1	0	1	0	1	11101010101	2	NE
1	1	1	0	1	0	1	0	1	1	0	11101010110	2	NE
1	1	1	0	1	1	0	0	0	1	1	11101100011	2	NE
1	1	1	0	1	1	0	0	1	0	1	11101100101	2	NE
1	1	1	0	1	1	0	0	1	1	0	11101100110	2	NE
1	1	1	1	0	0	0	1	0	1	1	11110001011	2	NE
1	1	1	1	0	0	0	1	1	0	1	11110001101	2	NE
1	1	1	1	0	0	0	1	1	1	0	11110001110	2	NE
1	1	1	1	0	0	1	0	0	1	1	11110010011	2	NE
1	1	1	1	0	0	1	0	1	0	1	11110010101	2	NE
1	1	1	1	0	0	1	0	1	1	0	11110010110	2	NE
1	1	1	1	0	1	0	0	0	1	1	11110100011	2	NE
1	1	1	1	0	1	0	0	1	0	1	11110100101	2	NE
1	1	1	1	0	1	0	0	1	1	0	11110100110	2	NE
1	1	1	1	1	0	0	1	1	1	1	11111001111	2	NE
1	1	1	1	1	0	1	0	1	1	1	11111010111	2	NE
1	1	1	1	1	1	0	0	1	1	1	11111100111	2	NE
0	0	0	0	0	0	0	0	0	1	1	00000000011	-2	NE
0	0	0	0	0	0	0	0	1	0	1	00000000101	-2	NE
0	0	0	0	0	0	0	0	1	1	0	00000000110	-2	NE
0	0	0	0	1	0	0	0	1	1	1	00001000111	-2	NE
0	0	0	1	0	0	0	0	1	1	1	00010000111	-2	NE
0	1	1	1	1	0	0	1	0	0	0	01111001000	1	NE
0	1	1	1	1	0	1	0	0	0	0	01111010000	1	NE
0	1	1	1	1	1	0	0	0	0	0	01111100000	1	NE
1	0	1	1	1	0	0	1	0	0	0	10111001000	1	NE
1	0	1	1	1	0	1	0	0	0	0	10111010000	1	NE
1	0	1	1	1	1	0	0	0	0	0	10111100000	1	NE
1	1	0	0	1	0	0	1	0	0	0	11001001000	1	NE
1	1	0	0	1	0	1	0	0	0	0	11001010000	1	NE
1	1	0	0	1	1	0	0	0	0	0	11001100000	1	NE
1	1	0	1	0	0	0	1	0	0	0	11010001000	1	NE
1	1	0	1	0	0	1	0	0	0	0	11010010000	1	NE
1	1	0	1	0	1	0	0	0	0	0	11010100000	1	NE
1	1	0	1	1	0	0	1	0	0	1	11011001001	1	NE
1	1	0	1	1	0	0	1	0	1	0	11011001010	1	NE
1	1	0	1	1	0	0	1	1	0	0	11011001100	1	NE
1	1	0	1	1	0	1	0	0	0	1	11011010001	1	NE
1	1	0	1	1	0	1	0	0	1	0	11011010010	1	NE
1	1	0	1	1	0	1	0	1	0	0	11011010100	1	NE
1	1	0	1	1	1	0	0	0	0	1	11011100001	1	NE
1	1	0	1	1	1	0	0	0	1	0	11011100010	1	NE
1	1	0	1	1	1	0	0	1	0	0	11011100100	1	NE
1	1	1	0	0	0	0	1	0	1	1	11100001011	1	NE
1	1	1	0	0	0	0	1	1	0	1	11100001101	1	NE
1	1	1	0	0	0	0	1	1	1	0	11100001110	1	NE
1	1	1	0	0	0	1	0	0	1	1	11100010011	1	NE
1	1	1	0	0	0	1	0	1	0	1	11100010101	1	NE
1	1	1	0	0	0	1	0	1	1	0	11100010110	1	NE
1	1	1	0	0	1	0	0	0	1	1	11100100011	1	NE
1	1	1	0	0	1	0	0	1	0	1	11100100101	1	NE
1	1	1	0	0	1	0	0	1	1	0	11100100110	1	NE
1	1	1	0	1	0	0	1	1	1	1	11101001111	1	NE
1	1	1	0	1	0	1	0	1	1	1	11101010111	1	NE
1	1	1	0	1	1	0	0	1	1	1	11101100111	1	NE
1	1	1	1	0	0	0	1	1	1	1	11110001111	1	NE
1	1	1	1	0	0	1	0	1	1	1	11110010111	1	NE
1	1	1	1	0	1	0	0	1	1	1	11110100111	1	NE
0	0	0	0	0	0	0	0	1	1	1	00000000111	-3	NE
0	1	1	0	1	0	0	1	0	0	0	01101001000	0	NE
0	1	1	0	1	0	1	0	0	0	0	01101010000	0	NE
0	1	1	0	1	1	0	0	0	0	0	01101100000	0	NE
0	1	1	1	0	0	0	1	0	0	0	01110001000	0	NE
0	1	1	1	0	0	1	0	0	0	0	01110010000	0	NE
0	1	1	1	0	1	0	0	0	0	0	01110100000	0	NE
0	1	1	1	1	0	0	1	0	0	1	01111001001	0	NE
0	1	1	1	1	0	0	1	0	1	0	01111001010	0	NE
0	1	1	1	1	0	0	1	1	0	0	01111001100	0	NE
0	1	1	1	1	0	1	0	0	0	1	01111010001	0	NE
0	1	1	1	1	0	1	0	0	1	0	01111010010	0	NE
0	1	1	1	1	0	1	0	1	0	0	01111010100	0	NE
0	1	1	1	1	1	0	0	0	0	1	01111100001	0	NE
0	1	1	1	1	1	0	0	0	1	0	01111100010	0	NE
0	1	1	1	1	1	0	0	1	0	0	01111100100	0	NE
1	0	1	0	1	0	0	1	0	0	0	10101001000	0	NE
1	0	1	0	1	0	1	0	0	0	0	10101010000	0	NE
1	0	1	0	1	1	0	0	0	0	0	10101100000	0	NE
1	0	1	1	0	0	0	1	0	0	0	10110001000	0	NE
1	0	1	1	0	0	1	0	0	0	0	10110010000	0	NE
1	0	1	1	0	1	0	0	0	0	0	10110100000	0	NE
1	0	1	1	1	0	0	1	0	0	1	10111001001	0	NE
1	0	1	1	1	0	0	1	0	1	0	10111001010	0	NE
1	0	1	1	1	0	0	1	1	0	0	10111001100	0	NE
1	0	1	1	1	0	1	0	0	0	1	10111010001	0	NE
1	0	1	1	1	0	1	0	0	1	0	10111010010	0	NE
1	0	1	1	1	0	1	0	1	0	0	10111010100	0	NE
1	0	1	1	1	1	0	0	0	0	1	10111100001	0	NE
1	0	1	1	1	1	0	0	0	1	0	10111100010	0	NE
1	0	1	1	1	1	0	0	1	0	0	10111100100	0	NE
1	1	0	0	0	0	0	1	0	0	0	11000001000	0	NE
1	1	0	0	0	0	1	0	0	0	0	11000010000	0	NE
1	1	0	0	0	1	0	0	0	0	0	11000100000	0	NE
1	1	0	0	1	0	0	1	0	0	1	11001001001	0	NE
1	1	0	0	1	0	0	1	0	1	0	11001001010	0	NE
1	1	0	0	1	0	0	1	1	0	0	11001001100	0	NE
1	1	0	0	1	0	1	0	0	0	1	11001010001	0	NE
1	1	0	0	1	0	1	0	0	1	0	11001010010	0	NE
1	1	0	0	1	0	1	0	1	0	0	11001010100	0	NE
1	1	0	0	1	1	0	0	0	0	1	11001100001	0	NE
1	1	0	0	1	1	0	0	0	1	0	11001100010	0	NE
1	1	0	0	1	1	0	0	1	0	0	11001100100	0	NE
1	1	0	1	0	0	0	1	0	0	1	11010001001	0	NE
1	1	0	1	0	0	0	1	0	1	0	11010001010	0	NE
1	1	0	1	0	0	0	1	1	0	0	11010001100	0	NE
1	1	0	1	0	0	1	0	0	0	1	11010010001	0	NE
1	1	0	1	0	0	1	0	0	1	0	11010010010	0	NE
1	1	0	1	0	0	1	0	1	0	0	11010010100	0	NE
1	1	0	1	0	1	0	0	0	0	1	11010100001	0	NE
1	1	0	1	0	1	0	0	0	1	0	11010100010	0	NE
1	1	0	1	0	1	0	0	1	0	0	11010100100	0	NE
1	1	0	1	1	0	0	1	0	1	1	11011001011	0	NE
1	1	0	1	1	0	0	1	1	0	1	11011001101	0	NE
1	1	0	1	1	0	0	1	1	1	0	11011001110	0	NE
1	1	0	1	1	0	1	0	0	1	1	11011010011	0	NE
1	1	0	1	1	0	1	0	1	0	1	11011010101	0	NE
1	1	0	1	1	0	1	0	1	1	0	11011010110	0	NE
1	1	0	1	1	1	0	0	0	1	1	11011100011	0	NE
1	1	0	1	1	1	0	0	1	0	1	11011100101	0	NE
1	1	0	1	1	1	0	0	1	1	0	11011100110	0	NE
1	1	1	0	0	0	0	1	1	1	1	11100001111	0	NE
1	1	1	0	0	0	1	0	1	1	1	11100010111	0	NE
1	1	1	0	0	1	0	0	1	1	1	11100100111	0	NE
0	1	1	0	0	0	0	1	0	0	0	01100001000	-1	NE
0	1	1	0	0	0	1	0	0	0	0	01100010000	-1	NE
0	1	1	0	0	1	0	0	0	0	0	01100100000	-1	NE
0	1	1	0	1	0	0	1	0	0	1	01101001001	-1	NE
0	1	1	0	1	0	0	1	0	1	0	01101001010	-1	NE
0	1	1	0	1	0	0	1	1	0	0	01101001100	-1	NE
0	1	1	0	1	0	1	0	0	0	1	01101010001	-1	NE
0	1	1	0	1	0	1	0	0	1	0	01101010010	-1	NE
0	1	1	0	1	0	1	0	1	0	0	01101010100	-1	NE
0	1	1	0	1	1	0	0	0	0	1	01101100001	-1	NE
0	1	1	0	1	1	0	0	0	1	0	01101100010	-1	NE
0	1	1	0	1	1	0	0	1	0	0	01101100100	-1	NE
0	1	1	1	0	0	0	1	0	0	1	01110001001	-1	NE
0	1	1	1	0	0	0	1	0	1	0	01110001010	-1	NE
0	1	1	1	0	0	0	1	1	0	0	01110001100	-1	NE
0	1	1	1	0	0	1	0	0	0	1	01110010001	-1	NE
0	1	1	1	0	0	1	0	0	1	0	01110010010	-1	NE
0	1	1	1	0	0	1	0	1	0	0	01110010100	-1	NE
0	1	1	1	0	1	0	0	0	0	1	01110100001	-1	NE
0	1	1	1	0	1	0	0	0	1	0	01110100010	-1	NE
0	1	1	1	0	1	0	0	1	0	0	01110100100	-1	NE
0	1	1	1	1	0	0	1	0	1	1	01111001011	-1	NE
0	1	1	1	1	0	0	1	1	0	1	01111001101	-1	NE
0	1	1	1	1	0	0	1	1	1	0	01111001110	-1	NE
0	1	1	1	1	0	1	0	0	1	1	01111010011	-1	NE
0	1	1	1	1	0	1	0	1	0	1	01111010101	-1	NE
0	1	1	1	1	0	1	0	1	1	0	01111010110	-1	NE
0	1	1	1	1	1	0	0	0	1	1	01111100011	-1	NE
0	1	1	1	1	1	0	0	1	0	1	01111100101	-1	NE
0	1	1	1	1	1	0	0	1	1	0	01111100110	-1	NE
1	0	1	0	0	0	0	1	0	0	0	10100001000	-1	NE
1	0	1	0	0	0	1	0	0	0	0	10100010000	-1	NE
1	0	1	0	0	1	0	0	0	0	0	10100100000	-1	NE
1	0	1	0	1	0	0	1	0	0	1	10101001001	-1	NE
1	0	1	0	1	0	0	1	0	1	0	10101001010	-1	NE
1	0	1	0	1	0	0	1	1	0	0	10101001100	-1	NE
1	0	1	0	1	0	1	0	0	0	1	10101010001	-1	NE
1	0	1	0	1	0	1	0	0	1	0	10101010010	-1	NE
1	0	1	0	1	0	1	0	1	0	0	10101010100	-1	NE
1	0	1	0	1	1	0	0	0	0	1	10101100001	-1	NE
1	0	1	0	1	1	0	0	0	1	0	10101100010	-1	NE
1	0	1	0	1	1	0	0	1	0	0	10101100100	-1	NE
1	0	1	1	0	0	0	1	0	0	1	10110001001	-1	NE
1	0	1	1	0	0	0	1	0	1	0	10110001010	-1	NE
1	0	1	1	0	0	0	1	1	0	0	10110001100	-1	NE
1	0	1	1	0	0	1	0	0	0	1	10110010001	-1	NE
1	0	1	1	0	0	1	0	0	1	0	10110010010	-1	NE
1	0	1	1	0	0	1	0	1	0	0	10110010100	-1	NE
1	0	1	1	0	1	0	0	0	0	1	10110100001	-1	NE
1	0	1	1	0	1	0	0	0	1	0	10110100010	-1	NE
1	0	1	1	0	1	0	0	1	0	0	10110100100	-1	NE
1	0	1	1	1	0	0	1	0	1	1	10111001011	-1	NE
1	0	1	1	1	0	0	1	1	0	1	10111001101	-1	NE
1	0	1	1	1	0	0	1	1	1	0	10111001110	-1	NE
1	0	1	1	1	0	1	0	0	1	1	10111010011	-1	NE
1	0	1	1	1	0	1	0	1	0	1	10111010101	-1	NE
1	0	1	1	1	0	1	0	1	1	0	10111010110	-1	NE
1	0	1	1	1	1	0	0	0	1	1	10111100011	-1	NE
1	0	1	1	1	1	0	0	1	0	1	10111100101	-1	NE
1	0	1	1	1	1	0	0	1	1	0	10111100110	-1	NE
1	1	0	0	0	0	0	1	0	0	1	11000001001	-1	NE
1	1	0	0	0	0	0	1	0	1	0	11000001010	-1	NE
1	1	0	0	0	0	0	1	1	0	0	11000001100	-1	NE
1	1	0	0	0	0	1	0	0	0	1	11000010001	-1	NE
1	1	0	0	0	0	1	0	0	1	0	11000010010	-1	NE
1	1	0	0	0	0	1	0	1	0	0	11000010100	-1	NE
1	1	0	0	0	1	0	0	0	0	1	11000100001	-1	NE
1	1	0	0	0	1	0	0	0	1	0	11000100010	-1	NE
1	1	0	0	0	1	0	0	1	0	0	11000100100	-1	NE
1	1	0	0	1	0	0	1	0	1	1	11001001011	-1	NE
1	1	0	0	1	0	0	1	1	0	1	11001001101	-1	NE
1	1	0	0	1	0	0	1	1	1	0	11001001110	-1	NE
1	1	0	0	1	0	1	0	0	1	1	11001010011	-1	NE
1	1	0	0	1	0	1	0	1	0	1	11001010101	-1	NE
1	1	0	0	1	0	1	0	1	1	0	11001010110	-1	NE
1	1	0	0	1	1	0	0	0	1	1	11001100011	-1	NE
1	1	0	0	1	1	0	0	1	0	1	11001100101	-1	NE
1	1	0	0	1	1	0	0	1	1	0	11001100110	-1	NE
1	1	0	1	0	0	0	1	0	1	1	11010001011	-1	NE
1	1	0	1	0	0	0	1	1	0	1	11010001101	-1	NE
1	1	0	1	0	0	0	1	1	1	0	11010001110	-1	NE
1	1	0	1	0	0	1	0	0	1	1	11010010011	-1	NE
1	1	0	1	0	0	1	0	1	0	1	11010010101	-1	NE
1	1	0	1	0	0	1	0	1	1	0	11010010110	-1	NE
1	1	0	1	0	1	0	0	0	1	1	11010100011	-1	NE
1	1	0	1	0	1	0	0	1	0	1	11010100101	-1	NE
1	1	0	1	0	1	0	0	1	1	0	11010100110	-1	NE
1	1	0	1	1	0	0	1	1	1	1	11011001111	-1	NE
1	1	0	1	1	0	1	0	1	1	1	11011010111	-1	NE
1	1	0	1	1	1	0	0	1	1	1	11011100111	-1	NE
0	1	0	1	1	0	0	1	0	0	0	01011001000	-2	NE
0	1	0	1	1	0	1	0	0	0	0	01011010000	-2	NE
0	1	0	1	1	1	0	0	0	0	0	01011100000	-2	NE
0	1	1	0	0	0	0	1	0	0	1	01100001001	-2	NE
0	1	1	0	0	0	0	1	0	1	0	01100001010	-2	NE
0	1	1	0	0	0	0	1	1	0	0	01100001100	-2	NE
0	1	1	0	0	0	1	0	0	0	1	01100010001	-2	NE
0	1	1	0	0	0	1	0	0	1	0	01100010010	-2	NE
0	1	1	0	0	0	1	0	1	0	0	01100010100	-2	NE
0	1	1	0	0	1	0	0	0	0	1	01100100001	-2	NE
0	1	1	0	0	1	0	0	0	1	0	01100100010	-2	NE
0	1	1	0	0	1	0	0	1	0	0	01100100100	-2	NE
0	1	1	0	1	0	0	1	0	1	1	01101001011	-2	NE
0	1	1	0	1	0	0	1	1	0	1	01101001101	-2	NE
0	1	1	0	1	0	0	1	1	1	0	01101001110	-2	NE
0	1	1	0	1	0	1	0	0	1	1	01101010011	-2	NE
0	1	1	0	1	0	1	0	1	0	1	01101010101	-2	NE
0	1	1	0	1	0	1	0	1	1	0	01101010110	-2	NE
0	1	1	0	1	1	0	0	0	1	1	01101100011	-2	NE
0	1	1	0	1	1	0	0	1	0	1	01101100101	-2	NE
0	1	1	0	1	1	0	0	1	1	0	01101100110	-2	NE
0	1	1	1	0	0	0	1	0	1	1	01110001011	-2	NE
0	1	1	1	0	0	0	1	1	0	1	01110001101	-2	NE
0	1	1	1	0	0	0	1	1	1	0	01110001110	-2	NE
0	1	1	1	0	0	1	0	0	1	1	01110010011	-2	NE
0	1	1	1	0	0	1	0	1	0	1	01110010101	-2	NE
0	1	1	1	0	0	1	0	1	1	0	01110010110	-2	NE
0	1	1	1	0	1	0	0	0	1	1	01110100011	-2	NE
0	1	1	1	0	1	0	0	1	0	1	01110100101	-2	NE
0	1	1	1	0	1	0	0	1	1	0	01110100110	-2	NE
0	1	1	1	1	0	0	1	1	1	1	01111001111	-2	NE
0	1	1	1	1	0	1	0	1	1	1	01111010111	-2	NE
0	1	1	1	1	1	0	0	1	1	1	01111100111	-2	NE
1	0	0	1	1	0	0	1	0	0	0	10011001000	-2	NE
1	0	0	1	1	0	1	0	0	0	0	10011010000	-2	NE
1	0	0	1	1	1	0	0	0	0	0	10011100000	-2	NE
1	0	1	0	0	0	0	1	0	0	1	10100001001	-2	NE
1	0	1	0	0	0	0	1	0	1	0	10100001010	-2	NE
1	0	1	0	0	0	0	1	1	0	0	10100001100	-2	NE
1	0	1	0	0	0	1	0	0	0	1	10100010001	-2	NE
1	0	1	0	0	0	1	0	0	1	0	10100010010	-2	NE
1	0	1	0	0	0	1	0	1	0	0	10100010100	-2	NE
1	0	1	0	0	1	0	0	0	0	1	10100100001	-2	NE
1	0	1	0	0	1	0	0	0	1	0	10100100010	-2	NE
1	0	1	0	0	1	0	0	1	0	0	10100100100	-2	NE
1	0	1	0	1	0	0	1	0	1	1	10101001011	-2	NE
1	0	1	0	1	0	0	1	1	0	1	10101001101	-2	NE
1	0	1	0	1	0	0	1	1	1	0	10101001110	-2	NE
1	0	1	0	1	0	1	0	0	1	1	10101010011	-2	NE
1	0	1	0	1	0	1	0	1	0	1	10101010101	-2	NE
1	0	1	0	1	0	1	0	1	1	0	10101010110	-2	NE
1	0	1	0	1	1	0	0	0	1	1	10101100011	-2	NE
1	0	1	0	1	1	0	0	1	0	1	10101100101	-2	NE
1	0	1	0	1	1	0	0	1	1	0	10101100110	-2	NE
1	0	1	1	0	0	0	1	0	1	1	10110001011	-2	NE
1	0	1	1	0	0	0	1	1	0	1	10110001101	-2	NE
1	0	1	1	0	0	0	1	1	1	0	10110001110	-2	NE
1	0	1	1	0	0	1	0	0	1	1	10110010011	-2	NE
1	0	1	1	0	0	1	0	1	0	1	10110010101	-2	NE
1	0	1	1	0	0	1	0	1	1	0	10110010110	-2	NE
1	0	1	1	0	1	0	0	0	1	1	10110100011	-2	NE
1	0	1	1	0	1	0	0	1	0	1	10110100101	-2	NE
1	0	1	1	0	1	0	0	1	1	0	10110100110	-2	NE
1	0	1	1	1	0	0	1	1	1	1	10111001111	-2	NE
1	0	1	1	1	0	1	0	1	1	1	10111010111	-2	NE
1	0	1	1	1	1	0	0	1	1	1	10111100111	-2	NE
1	1	0	0	0	0	0	1	0	1	1	11000001011	-2	NE
1	1	0	0	0	0	0	1	1	0	1	11000001101	-2	NE
1	1	0	0	0	0	0	1	1	1	0	11000001110	-2	NE
1	1	0	0	0	0	1	0	0	1	1	11000010011	-2	NE
1	1	0	0	0	0	1	0	1	0	1	11000010101	-2	NE
1	1	0	0	0	0	1	0	1	1	0	11000010110	-2	NE
1	1	0	0	0	1	0	0	0	1	1	11000100011	-2	NE
1	1	0	0	0	1	0	0	1	0	1	11000100101	-2	NE
1	1	0	0	0	1	0	0	1	1	0	11000100110	-2	NE
1	1	0	0	1	0	0	1	1	1	1	11001001111	-2	NE
1	1	0	0	1	0	1	0	1	1	1	11001010111	-2	NE
1	1	0	0	1	1	0	0	1	1	1	11001100111	-2	NE
1	1	0	1	0	0	0	1	1	1	1	11010001111	-2	NE
1	1	0	1	0	0	1	0	1	1	1	11010010111	-2	NE
1	1	0	1	0	1	0	0	1	1	1	11010100111	-2	NE
0	0	1	1	1	0	0	1	0	0	0	00111001000	-3	NE
0	0	1	1	1	0	1	0	0	0	0	00111010000	-3	NE
0	0	1	1	1	1	0	0	0	0	0	00111100000	-3	NE
0	1	0	0	1	0	0	1	0	0	0	01001001000	-3	NE
0	1	0	0	1	0	1	0	0	0	0	01001010000	-3	NE
0	1	0	0	1	1	0	0	0	0	0	01001100000	-3	NE
0	1	0	1	0	0	0	1	0	0	0	01010001000	-3	NE
0	1	0	1	0	0	1	0	0	0	0	01010010000	-3	NE
0	1	0	1	0	1	0	0	0	0	0	01010100000	-3	NE
0	1	0	1	1	0	0	1	0	0	1	01011001001	-3	NE
0	1	0	1	1	0	0	1	0	1	0	01011001010	-3	NE
0	1	0	1	1	0	0	1	1	0	0	01011001100	-3	NE
0	1	0	1	1	0	1	0	0	0	1	01011010001	-3	NE
0	1	0	1	1	0	1	0	0	1	0	01011010010	-3	NE
0	1	0	1	1	0	1	0	1	0	0	01011010100	-3	NE
0	1	0	1	1	1	0	0	0	0	1	01011100001	-3	NE
0	1	0	1	1	1	0	0	0	1	0	01011100010	-3	NE
0	1	0	1	1	1	0	0	1	0	0	01011100100	-3	NE
0	1	1	0	0	0	0	1	0	1	1	01100001011	-3	NE
0	1	1	0	0	0	0	1	1	0	1	01100001101	-3	NE
0	1	1	0	0	0	0	1	1	1	0	01100001110	-3	NE
0	1	1	0	0	0	1	0	0	1	1	01100010011	-3	NE
0	1	1	0	0	0	1	0	1	0	1	01100010101	-3	NE
0	1	1	0	0	0	1	0	1	1	0	01100010110	-3	NE
0	1	1	0	0	1	0	0	0	1	1	01100100011	-3	NE
0	1	1	0	0	1	0	0	1	0	1	01100100101	-3	NE
0	1	1	0	0	1	0	0	1	1	0	01100100110	-3	NE
0	1	1	0	1	0	0	1	1	1	1	01101001111	-3	NE
0	1	1	0	1	0	1	0	1	1	1	01101010111	-3	NE
0	1	1	0	1	1	0	0	1	1	1	01101100111	-3	NE
0	1	1	1	0	0	0	1	1	1	1	01110001111	-3	NE
0	1	1	1	0	0	1	0	1	1	1	01110010111	-3	NE
0	1	1	1	0	1	0	0	1	1	1	01110100111	-3	NE
1	0	0	0	1	0	0	1	0	0	0	10001001000	-3	NE
1	0	0	0	1	0	1	0	0	0	0	10001010000	-3	NE
1	0	0	0	1	1	0	0	0	0	0	10001100000	-3	NE
1	0	0	1	0	0	0	1	0	0	0	10010001000	-3	NE
1	0	0	1	0	0	1	0	0	0	0	10010010000	-3	NE
1	0	0	1	0	1	0	0	0	0	0	10010100000	-3	NE
1	0	0	1	1	0	0	1	0	0	1	10011001001	-3	NE
1	0	0	1	1	0	0	1	0	1	0	10011001010	-3	NE
1	0	0	1	1	0	0	1	1	0	0	10011001100	-3	NE
1	0	0	1	1	0	1	0	0	0	1	10011010001	-3	NE
1	0	0	1	1	0	1	0	0	1	0	10011010010	-3	NE
1	0	0	1	1	0	1	0	1	0	0	10011010100	-3	NE
1	0	0	1	1	1	0	0	0	0	1	10011100001	-3	NE
1	0	0	1	1	1	0	0	0	1	0	10011100010	-3	NE
1	0	0	1	1	1	0	0	1	0	0	10011100100	-3	NE
1	0	1	0	0	0	0	1	0	1	1	10100001011	-3	NE
1	0	1	0	0	0	0	1	1	0	1	10100001101	-3	NE
1	0	1	0	0	0	0	1	1	1	0	10100001110	-3	NE
1	0	1	0	0	0	1	0	0	1	1	10100010011	-3	NE
1	0	1	0	0	0	1	0	1	0	1	10100010101	-3	NE
1	0	1	0	0	0	1	0	1	1	0	10100010110	-3	NE
1	0	1	0	0	1	0	0	0	1	1	10100100011	-3	NE
1	0	1	0	0	1	0	0	1	0	1	10100100101	-3	NE
1	0	1	0	0	1	0	0	1	1	0	10100100110	-3	NE
1	0	1	0	1	0	0	1	1	1	1	10101001111	-3	NE
1	0	1	0	1	0	1	0	1	1	1	10101010111	-3	NE
1	0	1	0	1	1	0	0	1	1	1	10101100111	-3	NE
1	0	1	1	0	0	0	1	1	1	1	10110001111	-3	NE
1	0	1	1	0	0	1	0	1	1	1	10110010111	-3	NE
1	0	1	1	0	1	0	0	1	1	1	10110100111	-3	NE
1	1	0	0	0	0	0	1	1	1	1	11000001111	-3	NE
1	1	0	0	0	0	1	0	1	1	1	11000010111	-3	NE
1	1	0	0	0	1	0	0	1	1	1	11000100111	-3	NE
0	0	1	0	1	0	0	1	0	0	0	00101001000	-4	NE
0	0	1	0	1	0	1	0	0	0	0	00101010000	-4	NE
0	0	1	0	1	1	0	0	0	0	0	00101100000	-4	NE
0	0	1	1	0	0	0	1	0	0	0	00110001000	-4	NE
0	0	1	1	0	0	1	0	0	0	0	00110010000	-4	NE
0	0	1	1	0	1	0	0	0	0	0	00110100000	-4	NE
0	0	1	1	1	0	0	1	0	0	1	00111001001	-4	NE
0	0	1	1	1	0	0	1	0	1	0	00111001010	-4	NE
0	0	1	1	1	0	0	1	1	0	0	00111001100	-4	NE
0	0	1	1	1	0	1	0	0	0	1	00111010001	-4	NE
0	0	1	1	1	0	1	0	0	1	0	00111010010	-4	NE
0	0	1	1	1	0	1	0	1	0	0	00111010100	-4	NE
0	0	1	1	1	1	0	0	0	0	1	00111100001	-4	NE
0	0	1	1	1	1	0	0	0	1	0	00111100010	-4	NE
0	0	1	1	1	1	0	0	1	0	0	00111100100	-4	NE
0	1	0	0	0	0	0	1	0	0	0	01000001000	-4	NE
0	1	0	0	0	0	1	0	0	0	0	01000010000	-4	NE
0	1	0	0	0	1	0	0	0	0	0	01000100000	-4	NE
0	1	0	0	1	0	0	1	0	0	1	01001001001	-4	NE
0	1	0	0	1	0	0	1	0	1	0	01001001010	-4	NE
0	1	0	0	1	0	0	1	1	0	0	01001001100	-4	NE
0	1	0	0	1	0	1	0	0	0	1	01001010001	-4	NE
0	1	0	0	1	0	1	0	0	1	0	01001010010	-4	NE
0	1	0	0	1	0	1	0	1	0	0	01001010100	-4	NE
0	1	0	0	1	1	0	0	0	0	1	01001100001	-4	NE
0	1	0	0	1	1	0	0	0	1	0	01001100010	-4	NE
0	1	0	0	1	1	0	0	1	0	0	01001100100	-4	NE
0	1	0	1	0	0	0	1	0	0	1	01010001001	-4	NE
0	1	0	1	0	0	0	1	0	1	0	01010001010	-4	NE
0	1	0	1	0	0	0	1	1	0	0	01010001100	-4	NE
0	1	0	1	0	0	1	0	0	0	1	01010010001	-4	NE
0	1	0	1	0	0	1	0	0	1	0	01010010010	-4	NE
0	1	0	1	0	0	1	0	1	0	0	01010010100	-4	NE
0	1	0	1	0	1	0	0	0	0	1	01010100001	-4	NE
0	1	0	1	0	1	0	0	0	1	0	01010100010	-4	NE
0	1	0	1	0	1	0	0	1	0	0	01010100100	-4	NE
0	1	0	1	1	0	0	1	0	1	1	01011001011	-4	NE
0	1	0	1	1	0	0	1	1	0	1	01011001101	-4	NE
0	1	0	1	1	0	0	1	1	1	0	01011001110	-4	NE
0	1	0	1	1	0	1	0	0	1	1	01011010011	-4	NE
0	1	0	1	1	0	1	0	1	0	1	01011010101	-4	NE
0	1	0	1	1	0	1	0	1	1	0	01011010110	-4	NE
0	1	0	1	1	1	0	0	0	1	1	01011100011	-4	NE
0	1	0	1	1	1	0	0	1	0	1	01011100101	-4	NE
0	1	0	1	1	1	0	0	1	1	0	01011100110	-4	NE
0	1	1	0	0	0	0	1	1	1	1	01100001111	-4	NE
0	1	1	0	0	0	1	0	1	1	1	01100010111	-4	NE
0	1	1	0	0	1	0	0	1	1	1	01100100111	-4	NE
1	0	0	0	0	0	0	1	0	0	0	10000001000	-4	NE
1	0	0	0	0	0	1	0	0	0	0	10000010000	-4	NE
1	0	0	0	0	1	0	0	0	0	0	10000100000	-4	NE
1	0	0	0	1	0	0	1	0	0	1	10001001001	-4	NE
1	0	0	0	1	0	0	1	0	1	0	10001001010	-4	NE
1	0	0	0	1	0	0	1	1	0	0	10001001100	-4	NE
1	0	0	0	1	0	1	0	0	0	1	10001010001	-4	NE
1	0	0	0	1	0	1	0	0	1	0	10001010010	-4	NE
1	0	0	0	1	0	1	0	1	0	0	10001010100	-4	NE
1	0	0	0	1	1	0	0	0	0	1	10001100001	-4	NE
1	0	0	0	1	1	0	0	0	1	0	10001100010	-4	NE
1	0	0	0	1	1	0	0	1	0	0	10001100100	-4	NE
1	0	0	1	0	0	0	1	0	0	1	10010001001	-4	NE
1	0	0	1	0	0	0	1	0	1	0	10010001010	-4	NE
1	0	0	1	0	0	0	1	1	0	0	10010001100	-4	NE
1	0	0	1	0	0	1	0	0	0	1	10010010001	-4	NE
1	0	0	1	0	0	1	0	0	1	0	10010010010	-4	NE
1	0	0	1	0	0	1	0	1	0	0	10010010100	-4	NE
1	0	0	1	0	1	0	0	0	0	1	10010100001	-4	NE
1	0	0	1	0	1	0	0	0	1	0	10010100010	-4	NE
1	0	0	1	0	1	0	0	1	0	0	10010100100	-4	NE
1	0	0	1	1	0	0	1	0	1	1	10011001011	-4	NE
1	0	0	1	1	0	0	1	1	0	1	10011001101	-4	NE
1	0	0	1	1	0	0	1	1	1	0	10011001110	-4	NE
1	0	0	1	1	0	1	0	0	1	1	10011010011	-4	NE
1	0	0	1	1	0	1	0	1	0	1	10011010101	-4	NE
1	0	0	1	1	0	1	0	1	1	0	10011010110	-4	NE
1	0	0	1	1	1	0	0	0	1	1	10011100011	-4	NE
1	0	0	1	1	1	0	0	1	0	1	10011100101	-4	NE
1	0	0	1	1	1	0	0	1	1	0	10011100110	-4	NE
1	0	1	0	0	0	0	1	1	1	1	10100001111	-4	NE
1	0	1	0	0	0	1	0	1	1	1	10100010111	-4	NE
1	0	1	0	0	1	0	0	1	1	1	10100100111	-4	NE
0	0	1	0	0	0	0	1	0	0	0	00100001000	-5	NE
0	0	1	0	0	0	1	0	0	0	0	00100010000	-5	NE
0	0	1	0	0	1	0	0	0	0	0	00100100000	-5	NE
0	0	1	0	1	0	0	1	0	0	1	00101001001	-5	NE
0	0	1	0	1	0	0	1	0	1	0	00101001010	-5	NE
0	0	1	0	1	0	0	1	1	0	0	00101001100	-5	NE
0	0	1	0	1	0	1	0	0	0	1	00101010001	-5	NE
0	0	1	0	1	0	1	0	0	1	0	00101010010	-5	NE
0	0	1	0	1	0	1	0	1	0	0	00101010100	-5	NE
0	0	1	0	1	1	0	0	0	0	1	00101100001	-5	NE
0	0	1	0	1	1	0	0	0	1	0	00101100010	-5	NE
0	0	1	0	1	1	0	0	1	0	0	00101100100	-5	NE
0	0	1	1	0	0	0	1	0	0	1	00110001001	-5	NE
0	0	1	1	0	0	0	1	0	1	0	00110001010	-5	NE
0	0	1	1	0	0	0	1	1	0	0	00110001100	-5	NE
0	0	1	1	0	0	1	0	0	0	1	00110010001	-5	NE
0	0	1	1	0	0	1	0	0	1	0	00110010010	-5	NE
0	0	1	1	0	0	1	0	1	0	0	00110010100	-5	NE
0	0	1	1	0	1	0	0	0	0	1	00110100001	-5	NE
0	0	1	1	0	1	0	0	0	1	0	00110100010	-5	NE
0	0	1	1	0	1	0	0	1	0	0	00110100100	-5	NE
0	0	1	1	1	0	0	1	0	1	1	00111001011	-5	NE
0	0	1	1	1	0	0	1	1	0	1	00111001101	-5	NE
0	0	1	1	1	0	0	1	1	1	0	00111001110	-5	NE
0	0	1	1	1	0	1	0	0	1	1	00111010011	-5	NE
0	0	1	1	1	0	1	0	1	0	1	00111010101	-5	NE
0	0	1	1	1	0	1	0	1	1	0	00111010110	-5	NE
0	0	1	1	1	1	0	0	0	1	1	00111100011	-5	NE
0	0	1	1	1	1	0	0	1	0	1	00111100101	-5	NE
0	0	1	1	1	1	0	0	1	1	0	00111100110	-5	NE
0	1	0	0	0	0	0	1	0	0	1	01000001001	-5	NE
0	1	0	0	0	0	0	1	0	1	0	01000001010	-5	NE
0	1	0	0	0	0	0	1	1	0	0	01000001100	-5	NE
0	1	0	0	0	0	1	0	0	0	1	01000010001	-5	NE
0	1	0	0	0	0	1	0	0	1	0	01000010010	-5	NE
0	1	0	0	0	0	1	0	1	0	0	01000010100	-5	NE
0	1	0	0	0	1	0	0	0	0	1	01000100001	-5	NE
0	1	0	0	0	1	0	0	0	1	0	01000100010	-5	NE
0	1	0	0	0	1	0	0	1	0	0	01000100100	-5	NE
0	1	0	0	1	0	0	1	0	1	1	01001001011	-5	NE
0	1	0	0	1	0	0	1	1	0	1	01001001101	-5	NE
0	1	0	0	1	0	0	1	1	1	0	01001001110	-5	NE
0	1	0	0	1	0	1	0	0	1	1	01001010011	-5	NE
0	1	0	0	1	0	1	0	1	0	1	01001010101	-5	NE
0	1	0	0	1	0	1	0	1	1	0	01001010110	-5	NE
0	1	0	0	1	1	0	0	0	1	1	01001100011	-5	NE
0	1	0	0	1	1	0	0	1	0	1	01001100101	-5	NE
0	1	0	0	1	1	0	0	1	1	0	01001100110	-5	NE
0	1	0	1	0	0	0	1	0	1	1	01010001011	-5	NE
0	1	0	1	0	0	0	1	1	0	1	01010001101	-5	NE
0	1	0	1	0	0	0	1	1	1	0	01010001110	-5	NE
0	1	0	1	0	0	1	0	0	1	1	01010010011	-5	NE
0	1	0	1	0	0	1	0	1	0	1	01010010101	-5	NE
0	1	0	1	0	0	1	0	1	1	0	01010010110	-5	NE
0	1	0	1	0	1	0	0	0	1	1	01010100011	-5	NE
0	1	0	1	0	1	0	0	1	0	1	01010100101	-5	NE
0	1	0	1	0	1	0	0	1	1	0	01010100110	-5	NE
0	1	0	1	1	0	0	1	1	1	1	01011001111	-5	NE
0	1	0	1	1	0	1	0	1	1	1	01011010111	-5	NE
0	1	0	1	1	1	0	0	1	1	1	01011100111	-5	NE
1	0	0	0	0	0	0	1	0	0	1	10000001001	-5	NE
1	0	0	0	0	0	0	1	0	1	0	10000001010	-5	NE
1	0	0	0	0	0	0	1	1	0	0	10000001100	-5	NE
1	0	0	0	0	0	1	0	0	0	1	10000010001	-5	NE
1	0	0	0	0	0	1	0	0	1	0	10000010010	-5	NE
1	0	0	0	0	0	1	0	1	0	0	10000010100	-5	NE
1	0	0	0	0	1	0	0	0	0	1	10000100001	-5	NE
1	0	0	0	0	1	0	0	0	1	0	10000100010	-5	NE
1	0	0	0	0	1	0	0	1	0	0	10000100100	-5	NE
1	0	0	0	1	0	0	1	0	1	1	10001001011	-5	NE
1	0	0	0	1	0	0	1	1	0	1	10001001101	-5	NE
1	0	0	0	1	0	0	1	1	1	0	10001001110	-5	NE
1	0	0	0	1	0	1	0	0	1	1	10001010011	-5	NE
1	0	0	0	1	0	1	0	1	0	1	10001010101	-5	NE
1	0	0	0	1	0	1	0	1	1	0	10001010110	-5	NE
1	0	0	0	1	1	0	0	0	1	1	10001100011	-5	NE
1	0	0	0	1	1	0	0	1	0	1	10001100101	-5	NE
1	0	0	0	1	1	0	0	1	1	0	10001100110	-5	NE
1	0	0	1	0	0	0	1	0	1	1	10010001011	-5	NE
1	0	0	1	0	0	0	1	1	0	1	10010001101	-5	NE
1	0	0	1	0	0	0	1	1	1	0	10010001110	-5	NE
1	0	0	1	0	0	1	0	0	1	1	10010010011	-5	NE
1	0	0	1	0	0	1	0	1	0	1	10010010101	-5	NE
1	0	0	1	0	0	1	0	1	1	0	10010010110	-5	NE
1	0	0	1	0	1	0	0	0	1	1	10010100011	-5	NE
1	0	0	1	0	1	0	0	1	0	1	10010100101	-5	NE
1	0	0	1	0	1	0	0	1	1	0	10010100110	-5	NE
1	0	0	1	1	0	0	1	1	1	1	10011001111	-5	NE
1	0	0	1	1	0	1	0	1	1	1	10011010111	-5	NE
1	0	0	1	1	1	0	0	1	1	1	10011100111	-5	NE
0	0	0	1	1	0	0	1	0	0	0	00011001000	-6	NE
0	0	0	1	1	0	1	0	0	0	0	00011010000	-6	NE
0	0	0	1	1	1	0	0	0	0	0	00011100000	-6	NE
0	0	1	0	0	0	0	1	0	0	1	00100001001	-6	NE
0	0	1	0	0	0	0	1	0	1	0	00100001010	-6	NE
0	0	1	0	0	0	0	1	1	0	0	00100001100	-6	NE
0	0	1	0	0	0	1	0	0	0	1	00100010001	-6	NE
0	0	1	0	0	0	1	0	0	1	0	00100010010	-6	NE
0	0	1	0	0	0	1	0	1	0	0	00100010100	-6	NE
0	0	1	0	0	1	0	0	0	0	1	00100100001	-6	NE
0	0	1	0	0	1	0	0	0	1	0	00100100010	-6	NE
0	0	1	0	0	1	0	0	1	0	0	00100100100	-6	NE
0	0	1	0	1	0	0	1	0	1	1	00101001011	-6	NE
0	0	1	0	1	0	0	1	1	0	1	00101001101	-6	NE
0	0	1	0	1	0	0	1	1	1	0	00101001110	-6	NE
0	0	1	0	1	0	1	0	0	1	1	00101010011	-6	NE
0	0	1	0	1	0	1	0	1	0	1	00101010101	-6	NE
0	0	1	0	1	0	1	0	1	1	0	00101010110	-6	NE
0	0	1	0	1	1	0	0	0	1	1	00101100011	-6	NE
0	0	1	0	1	1	0	0	1	0	1	00101100101	-6	NE
0	0	1	0	1	1	0	0	1	1	0	00101100110	-6	NE
0	0	1	1	0	0	0	1	0	1	1	00110001011	-6	NE
0	0	1	1	0	0	0	1	1	0	1	00110001101	-6	NE
0	0	1	1	0	0	0	1	1	1	0	00110001110	-6	NE
0	0	1	1	0	0	1	0	0	1	1	00110010011	-6	NE
0	0	1	1	0	0	1	0	1	0	1	00110010101	-6	NE
0	0	1	1	0	0	1	0	1	1	0	00110010110	-6	NE
0	0	1	1	0	1	0	0	0	1	1	00110100011	-6	NE
0	0	1	1	0	1	0	0	1	0	1	00110100101	-6	NE
0	0	1	1	0	1	0	0	1	1	0	00110100110	-6	NE
0	0	1	1	1	0	0	1	1	1	1	00111001111	-6	NE
0	0	1	1	1	0	1	0	1	1	1	00111010111	-6	NE
0	0	1	1	1	1	0	0	1	1	1	00111100111	-6	NE
0	1	0	0	0	0	0	1	0	1	1	01000001011	-6	NE
0	1	0	0	0	0	0	1	1	0	1	01000001101	-6	NE
0	1	0	0	0	0	0	1	1	1	0	01000001110	-6	NE
0	1	0	0	0	0	1	0	0	1	1	01000010011	-6	NE
0	1	0	0	0	0	1	0	1	0	1	01000010101	-6	NE
0	1	0	0	0	0	1	0	1	1	0	01000010110	-6	NE
0	1	0	0	0	1	0	0	0	1	1	01000100011	-6	NE
0	1	0	0	0	1	0	0	1	0	1	01000100101	-6	NE
0	1	0	0	0	1	0	0	1	1	0	01000100110	-6	NE
0	1	0	0	1	0	0	1	1	1	1	01001001111	-6	NE
0	1	0	0	1	0	1	0	1	1	1	01001010111	-6	NE
0	1	0	0	1	1	0	0	1	1	1	01001100111	-6	NE
0	1	0	1	0	0	0	1	1	1	1	01010001111	-6	NE
0	1	0	1	0	0	1	0	1	1	1	01010010111	-6	NE
0	1	0	1	0	1	0	0	1	1	1	01010100111	-6	NE
1	0	0	0	0	0	0	1	0	1	1	10000001011	-6	NE
1	0	0	0	0	0	0	1	1	0	1	10000001101	-6	NE
1	0	0	0	0	0	0	1	1	1	0	10000001110	-6	NE
1	0	0	0	0	0	1	0	0	1	1	10000010011	-6	NE
1	0	0	0	0	0	1	0	1	0	1	10000010101	-6	NE
1	0	0	0	0	0	1	0	1	1	0	10000010110	-6	NE
1	0	0	0	0	1	0	0	0	1	1	10000100011	-6	NE
1	0	0	0	0	1	0	0	1	0	1	10000100101	-6	NE
1	0	0	0	0	1	0	0	1	1	0	10000100110	-6	NE
1	0	0	0	1	0	0	1	1	1	1	10001001111	-6	NE
1	0	0	0	1	0	1	0	1	1	1	10001010111	-6	NE
1	0	0	0	1	1	0	0	1	1	1	10001100111	-6	NE
1	0	0	1	0	0	0	1	1	1	1	10010001111	-6	NE
1	0	0	1	0	0	1	0	1	1	1	10010010111	-6	NE
1	0	0	1	0	1	0	0	1	1	1	10010100111	-6	NE
1	1	1	1	1	0	1	1	0	0	0	11111011000	-3	NE
1	1	1	1	1	1	0	1	0	0	0	11111101000	-3	NE
1	1	1	1	1	1	1	0	0	0	0	11111110000	-3	NE
0	0	0	0	1	0	0	1	0	0	0	00001001000	-7	NE
0	0	0	0	1	0	1	0	0	0	0	00001010000	-7	NE
0	0	0	0	1	1	0	0	0	0	0	00001100000	-7	NE
0	0	0	1	0	0	0	1	0	0	0	00010001000	-7	NE
0	0	0	1	0	0	1	0	0	0	0	00010010000	-7	NE
0	0	0	1	0	1	0	0	0	0	0	00010100000	-7	NE
0	0	0	1	1	0	0	1	0	0	1	00011001001	-7	NE
0	0	0	1	1	0	0	1	0	1	0	00011001010	-7	NE
0	0	0	1	1	0	0	1	1	0	0	00011001100	-7	NE
0	0	0	1	1	0	1	0	0	0	1	00011010001	-7	NE
0	0	0	1	1	0	1	0	0	1	0	00011010010	-7	NE
0	0	0	1	1	0	1	0	1	0	0	00011010100	-7	NE
0	0	0	1	1	1	0	0	0	0	1	00011100001	-7	NE
0	0	0	1	1	1	0	0	0	1	0	00011100010	-7	NE
0	0	0	1	1	1	0	0	1	0	0	00011100100	-7	NE
0	0	1	0	0	0	0	1	0	1	1	00100001011	-7	NE
0	0	1	0	0	0	0	1	1	0	1	00100001101	-7	NE
0	0	1	0	0	0	0	1	1	1	0	00100001110	-7	NE
0	0	1	0	0	0	1	0	0	1	1	00100010011	-7	NE
0	0	1	0	0	0	1	0	1	0	1	00100010101	-7	NE
0	0	1	0	0	0	1	0	1	1	0	00100010110	-7	NE
0	0	1	0	0	1	0	0	0	1	1	00100100011	-7	NE
0	0	1	0	0	1	0	0	1	0	1	00100100101	-7	NE
0	0	1	0	0	1	0	0	1	1	0	00100100110	-7	NE
0	0	1	0	1	0	0	1	1	1	1	00101001111	-7	NE
0	0	1	0	1	0	1	0	1	1	1	00101010111	-7	NE
0	0	1	0	1	1	0	0	1	1	1	00101100111	-7	NE
0	0	1	1	0	0	0	1	1	1	1	00110001111	-7	NE
0	0	1	1	0	0	1	0	1	1	1	00110010111	-7	NE
0	0	1	1	0	1	0	0	1	1	1	00110100111	-7	NE
0	1	0	0	0	0	0	1	1	1	1	01000001111	-7	NE
0	1	0	0	0	0	1	0	1	1	1	01000010111	-7	NE
0	1	0	0	0	1	0	0	1	1	1	01000100111	-7	NE
1	0	0	0	0	0	0	1	1	1	1	10000001111	-7	NE
1	0	0	0	0	0	1	0	1	1	1	10000010111	-7	NE
1	0	0	0	0	1	0	0	1	1	1	10000100111	-7	NE
1	1	1	0	1	0	1	1	0	0	0	11101011000	-4	NE
1	1	1	0	1	1	0	1	0	0	0	11101101000	-4	NE
1	1	1	0	1	1	1	0	0	0	0	11101110000	-4	NE
1	1	1	1	0	0	1	1	0	0	0	11110011000	-4	NE
1	1	1	1	0	1	0	1	0	0	0	11110101000	-4	NE
1	1	1	1	0	1	1	0	0	0	0	11110110000	-4	NE
1	1	1	1	1	0	1	1	0	0	1	11111011001	-4	NE
1	1	1	1	1	0	1	1	0	1	0	11111011010	-4	NE
1	1	1	1	1	0	1	1	1	0	0	11111011100	-4	NE
1	1	1	1	1	1	0	1	0	0	1	11111101001	-4	NE
1	1	1	1	1	1	0	1	0	1	0	11111101010	-4	NE
1	1	1	1	1	1	0	1	1	0	0	11111101100	-4	NE
1	1	1	1	1	1	1	0	0	0	1	11111110001	-4	NE
1	1	1	1	1	1	1	0	0	1	0	11111110010	-4	NE
1	1	1	1	1	1	1	0	1	0	0	11111110100	-4	NE
0	0	0	0	0	0	0	1	0	0	0	00000001000	-8	NE
0	0	0	0	0	0	1	0	0	0	0	00000010000	-8	NE
0	0	0	0	0	1	0	0	0	0	0	00000100000	-8	NE
0	0	0	0	1	0	0	1	0	0	1	00001001001	-8	NE
0	0	0	0	1	0	0	1	0	1	0	00001001010	-8	NE
0	0	0	0	1	0	0	1	1	0	0	00001001100	-8	NE
0	0	0	0	1	0	1	0	0	0	1	00001010001	-8	NE
0	0	0	0	1	0	1	0	0	1	0	00001010010	-8	NE
0	0	0	0	1	0	1	0	1	0	0	00001010100	-8	NE
0	0	0	0	1	1	0	0	0	0	1	00001100001	-8	NE
0	0	0	0	1	1	0	0	0	1	0	00001100010	-8	NE
0	0	0	0	1	1	0	0	1	0	0	00001100100	-8	NE
0	0	0	1	0	0	0	1	0	0	1	00010001001	-8	NE
0	0	0	1	0	0	0	1	0	1	0	00010001010	-8	NE
0	0	0	1	0	0	0	1	1	0	0	00010001100	-8	NE
0	0	0	1	0	0	1	0	0	0	1	00010010001	-8	NE
0	0	0	1	0	0	1	0	0	1	0	00010010010	-8	NE
0	0	0	1	0	0	1	0	1	0	0	00010010100	-8	NE
0	0	0	1	0	1	0	0	0	0	1	00010100001	-8	NE
0	0	0	1	0	1	0	0	0	1	0	00010100010	-8	NE
0	0	0	1	0	1	0	0	1	0	0	00010100100	-8	NE
0	0	0	1	1	0	0	1	0	1	1	00011001011	-8	NE
0	0	0	1	1	0	0	1	1	0	1	00011001101	-8	NE
0	0	0	1	1	0	0	1	1	1	0	00011001110	-8	NE
0	0	0	1	1	0	1	0	0	1	1	00011010011	-8	NE
0	0	0	1	1	0	1	0	1	0	1	00011010101	-8	NE
0	0	0	1	1	0	1	0	1	1	0	00011010110	-8	NE
0	0	0	1	1	1	0	0	0	1	1	00011100011	-8	NE
0	0	0	1	1	1	0	0	1	0	1	00011100101	-8	NE
0	0	0	1	1	1	0	0	1	1	0	00011100110	-8	NE
0	0	1	0	0	0	0	1	1	1	1	00100001111	-8	NE
0	0	1	0	0	0	1	0	1	1	1	00100010111	-8	NE
0	0	1	0	0	1	0	0	1	1	1	00100100111	-8	NE
1	1	1	0	0	0	1	1	0	0	0	11100011000	-5	NE
1	1	1	0	0	1	0	1	0	0	0	11100101000	-5	NE
1	1	1	0	0	1	1	0	0	0	0	11100110000	-5	NE
1	1	1	0	1	0	1	1	0	0	1	11101011001	-5	NE
1	1	1	0	1	0	1	1	0	1	0	11101011010	-5	NE
1	1	1	0	1	0	1	1	1	0	0	11101011100	-5	NE
1	1	1	0	1	1	0	1	0	0	1	11101101001	-5	NE
1	1	1	0	1	1	0	1	0	1	0	11101101010	-5	NE
1	1	1	0	1	1	0	1	1	0	0	11101101100	-5	NE
1	1	1	0	1	1	1	0	0	0	1	11101110001	-5	NE
1	1	1	0	1	1	1	0	0	1	0	11101110010	-5	NE
1	1	1	0	1	1	1	0	1	0	0	11101110100	-5	NE
1	1	1	1	0	0	1	1	0	0	1	11110011001	-5	NE
1	1	1	1	0	0	1	1	0	1	0	11110011010	-5	NE
1	1	1	1	0	0	1	1	1	0	0	11110011100	-5	NE
1	1	1	1	0	1	0	1	0	0	1	11110101001	-5	NE
1	1	1	1	0	1	0	1	0	1	0	11110101010	-5	NE
1	1	1	1	0	1	0	1	1	0	0	11110101100	-5	NE
1	1	1	1	0	1	1	0	0	0	1	11110110001	-5	NE
1	1	1	1	0	1	1	0	0	1	0	11110110010	-5	NE
1	1	1	1	0	1	1	0	1	0	0	11110110100	-5	NE
1	1	1	1	1	0	1	1	0	1	1	11111011011	-5	NE
1	1	1	1	1	0	1	1	1	0	1	11111011101	-5	NE
1	1	1	1	1	0	1	1	1	1	0	11111011110	-5	NE
1	1	1	1	1	1	0	1	0	1	1	11111101011	-5	NE
1	1	1	1	1	1	0	1	1	0	1	11111101101	-5	NE
1	1	1	1	1	1	0	1	1	1	0	11111101110	-5	NE
1	1	1	1	1	1	1	0	0	1	1	11111110011	-5	NE
1	1	1	1	1	1	1	0	1	0	1	11111110101	-5	NE
1	1	1	1	1	1	1	0	1	1	0	11111110110	-5	NE
0	0	0	0	0	0	0	1	0	0	1	00000001001	-9	NE
0	0	0	0	0	0	0	1	0	1	0	00000001010	-9	NE
0	0	0	0	0	0	0	1	1	0	0	00000001100	-9	NE
0	0	0	0	0	0	1	0	0	0	1	00000010001	-9	NE
0	0	0	0	0	0	1	0	0	1	0	00000010010	-9	NE
0	0	0	0	0	0	1	0	1	0	0	00000010100	-9	NE
0	0	0	0	0	1	0	0	0	0	1	00000100001	-9	NE
0	0	0	0	0	1	0	0	0	1	0	00000100010	-9	NE
0	0	0	0	0	1	0	0	1	0	0	00000100100	-9	NE
0	0	0	0	1	0	0	1	0	1	1	00001001011	-9	NE
0	0	0	0	1	0	0	1	1	0	1	00001001101	-9	NE
0	0	0	0	1	0	0	1	1	1	0	00001001110	-9	NE
0	0	0	0	1	0	1	0	0	1	1	00001010011	-9	NE
0	0	0	0	1	0	1	0	1	0	1	00001010101	-9	NE
0	0	0	0	1	0	1	0	1	1	0	00001010110	-9	NE
0	0	0	0	1	1	0	0	0	1	1	00001100011	-9	NE
0	0	0	0	1	1	0	0	1	0	1	00001100101	-9	NE
0	0	0	0	1	1	0	0	1	1	0	00001100110	-9	NE
0	0	0	1	0	0	0	1	0	1	1	00010001011	-9	NE
0	0	0	1	0	0	0	1	1	0	1	00010001101	-9	NE
0	0	0	1	0	0	0	1	1	1	0	00010001110	-9	NE
0	0	0	1	0	0	1	0	0	1	1	00010010011	-9	NE
0	0	0	1	0	0	1	0	1	0	1	00010010101	-9	NE
0	0	0	1	0	0	1	0	1	1	0	00010010110	-9	NE
0	0	0	1	0	1	0	0	0	1	1	00010100011	-9	NE
0	0	0	1	0	1	0	0	1	0	1	00010100101	-9	NE
0	0	0	1	0	1	0	0	1	1	0	00010100110	-9	NE
0	0	0	1	1	0	0	1	1	1	1	00011001111	-9	NE
0	0	0	1	1	0	1	0	1	1	1	00011010111	-9	NE
0	0	0	1	1	1	0	0	1	1	1	00011100111	-9	NE
1	1	0	1	1	0	1	1	0	0	0	11011011000	-6	NE
1	1	0	1	1	1	0	1	0	0	0	11011101000	-6	NE
1	1	0	1	1	1	1	0	0	0	0	11011110000	-6	NE
1	1	1	0	0	0	1	1	0	0	1	11100011001	-6	NE
1	1	1	0	0	0	1	1	0	1	0	11100011010	-6	NE
1	1	1	0	0	0	1	1	1	0	0	11100011100	-6	NE
1	1	1	0	0	1	0	1	0	0	1	11100101001	-6	NE
1	1	1	0	0	1	0	1	0	1	0	11100101010	-6	NE
1	1	1	0	0	1	0	1	1	0	0	11100101100	-6	NE
1	1	1	0	0	1	1	0	0	0	1	11100110001	-6	NE
1	1	1	0	0	1	1	0	0	1	0	11100110010	-6	NE
1	1	1	0	0	1	1	0	1	0	0	11100110100	-6	NE
1	1	1	0	1	0	1	1	0	1	1	11101011011	-6	NE
1	1	1	0	1	0	1	1	1	0	1	11101011101	-6	NE
1	1	1	0	1	0	1	1	1	1	0	11101011110	-6	NE
1	1	1	0	1	1	0	1	0	1	1	11101101011	-6	NE
1	1	1	0	1	1	0	1	1	0	1	11101101101	-6	NE
1	1	1	0	1	1	0	1	1	1	0	11101101110	-6	NE
1	1	1	0	1	1	1	0	0	1	1	11101110011	-6	NE
1	1	1	0	1	1	1	0	1	0	1	11101110101	-6	NE
1	1	1	0	1	1	1	0	1	1	0	11101110110	-6	NE
1	1	1	1	0	0	1	1	0	1	1	11110011011	-6	NE
1	1	1	1	0	0	1	1	1	0	1	11110011101	-6	NE
1	1	1	1	0	0	1	1	1	1	0	11110011110	-6	NE
1	1	1	1	0	1	0	1	0	1	1	11110101011	-6	NE
1	1	1	1	0	1	0	1	1	0	1	11110101101	-6	NE
1	1	1	1	0	1	0	1	1	1	0	11110101110	-6	NE
1	1	1	1	0	1	1	0	0	1	1	11110110011	-6	NE
1	1	1	1	0	1	1	0	1	0	1	11110110101	-6	NE
1	1	1	1	0	1	1	0	1	1	0	11110110110	-6	NE
1	1	1	1	1	0	1	1	1	1	1	11111011111	-6	NE
1	1	1	1	1	1	0	1	1	1	1	11111101111	-6	NE
1	1	1	1	1	1	1	0	1	1	1	11111110111	-6	NE
0	0	0	0	0	0	0	1	0	1	1	00000001011	-10	NE
0	0	0	0	0	0	0	1	1	0	1	00000001101	-10	NE
0	0	0	0	0	0	0	1	1	1	0	00000001110	-10	NE
0	0	0	0	0	0	1	0	0	1	1	00000010011	-10	NE
0	0	0	0	0	0	1	0	1	0	1	00000010101	-10	NE
0	0	0	0	0	0	1	0	1	1	0	00000010110	-10	NE
0	0	0	0	0	1	0	0	0	1	1	00000100011	-10	NE
0	0	0	0	0	1	0	0	1	0	1	00000100101	-10	NE
0	0	0	0	0	1	0	0	1	1	0	00000100110	-10	NE
0	0	0	0	1	0	0	1	1	1	1	00001001111	-10	NE
0	0	0	0	1	0	1	0	1	1	1	00001010111	-10	NE
0	0	0	0	1	1	0	0	1	1	1	00001100111	-10	NE
0	0	0	1	0	0	0	1	1	1	1	00010001111	-10	NE
0	0	0	1	0	0	1	0	1	1	1	00010010111	-10	NE
0	0	0	1	0	1	0	0	1	1	1	00010100111	-10	NE
0	1	1	1	1	0	1	1	0	0	0	01111011000	-7	NE
0	1	1	1	1	1	0	1	0	0	0	01111101000	-7	NE
0	1	1	1	1	1	1	0	0	0	0	01111110000	-7	NE
1	0	1	1	1	0	1	1	0	0	0	10111011000	-7	NE
1	0	1	1	1	1	0	1	0	0	0	10111101000	-7	NE
1	0	1	1	1	1	1	0	0	0	0	10111110000	-7	NE
1	1	0	0	1	0	1	1	0	0	0	11001011000	-7	NE
1	1	0	0	1	1	0	1	0	0	0	11001101000	-7	NE
1	1	0	0	1	1	1	0	0	0	0	11001110000	-7	NE
1	1	0	1	0	0	1	1	0	0	0	11010011000	-7	NE
1	1	0	1	0	1	0	1	0	0	0	11010101000	-7	NE
1	1	0	1	0	1	1	0	0	0	0	11010110000	-7	NE
1	1	0	1	1	0	1	1	0	0	1	11011011001	-7	NE
1	1	0	1	1	0	1	1	0	1	0	11011011010	-7	NE
1	1	0	1	1	0	1	1	1	0	0	11011011100	-7	NE
1	1	0	1	1	1	0	1	0	0	1	11011101001	-7	NE
1	1	0	1	1	1	0	1	0	1	0	11011101010	-7	NE
1	1	0	1	1	1	0	1	1	0	0	11011101100	-7	NE
1	1	0	1	1	1	1	0	0	0	1	11011110001	-7	NE
1	1	0	1	1	1	1	0	0	1	0	11011110010	-7	NE
1	1	0	1	1	1	1	0	1	0	0	11011110100	-7	NE
1	1	1	0	0	0	1	1	0	1	1	11100011011	-7	NE
1	1	1	0	0	0	1	1	1	0	1	11100011101	-7	NE
1	1	1	0	0	0	1	1	1	1	0	11100011110	-7	NE
1	1	1	0	0	1	0	1	0	1	1	11100101011	-7	NE
1	1	1	0	0	1	0	1	1	0	1	11100101101	-7	NE
1	1	1	0	0	1	0	1	1	1	0	11100101110	-7	NE
1	1	1	0	0	1	1	0	0	1	1	11100110011	-7	NE
1	1	1	0	0	1	1	0	1	0	1	11100110101	-7	NE
1	1	1	0	0	1	1	0	1	1	0	11100110110	-7	NE
1	1	1	0	1	0	1	1	1	1	1	11101011111	-7	NE
1	1	1	0	1	1	0	1	1	1	1	11101101111	-7	NE
1	1	1	0	1	1	1	0	1	1	1	11101110111	-7	NE
1	1	1	1	0	0	1	1	1	1	1	11110011111	-7	NE
1	1	1	1	0	1	0	1	1	1	1	11110101111	-7	NE
1	1	1	1	0	1	1	0	1	1	1	11110110111	-7	NE
0	0	0	0	0	0	0	1	1	1	1	00000001111	-11	NE
0	0	0	0	0	0	1	0	1	1	1	00000010111	-11	NE
0	0	0	0	0	1	0	0	1	1	1	00000100111	-11	NE
0	1	1	0	1	0	1	1	0	0	0	01101011000	-8	NE
0	1	1	0	1	1	0	1	0	0	0	01101101000	-8	NE
0	1	1	0	1	1	1	0	0	0	0	01101110000	-8	NE
0	1	1	1	0	0	1	1	0	0	0	01110011000	-8	NE
0	1	1	1	0	1	0	1	0	0	0	01110101000	-8	NE
0	1	1	1	0	1	1	0	0	0	0	01110110000	-8	NE
0	1	1	1	1	0	1	1	0	0	1	01111011001	-8	NE
0	1	1	1	1	0	1	1	0	1	0	01111011010	-8	NE
0	1	1	1	1	0	1	1	1	0	0	01111011100	-8	NE
0	1	1	1	1	1	0	1	0	0	1	01111101001	-8	NE
0	1	1	1	1	1	0	1	0	1	0	01111101010	-8	NE
0	1	1	1	1	1	0	1	1	0	0	01111101100	-8	NE
0	1	1	1	1	1	1	0	0	0	1	01111110001	-8	NE
0	1	1	1	1	1	1	0	0	1	0	01111110010	-8	NE
0	1	1	1	1	1	1	0	1	0	0	01111110100	-8	NE
1	0	1	0	1	0	1	1	0	0	0	10101011000	-8	NE
1	0	1	0	1	1	0	1	0	0	0	10101101000	-8	NE
1	0	1	0	1	1	1	0	0	0	0	10101110000	-8	NE
1	0	1	1	0	0	1	1	0	0	0	10110011000	-8	NE
1	0	1	1	0	1	0	1	0	0	0	10110101000	-8	NE
1	0	1	1	0	1	1	0	0	0	0	10110110000	-8	NE
1	0	1	1	1	0	1	1	0	0	1	10111011001	-8	NE
1	0	1	1	1	0	1	1	0	1	0	10111011010	-8	NE
1	0	1	1	1	0	1	1	1	0	0	10111011100	-8	NE
1	0	1	1	1	1	0	1	0	0	1	10111101001	-8	NE
1	0	1	1	1	1	0	1	0	1	0	10111101010	-8	NE
1	0	1	1	1	1	0	1	1	0	0	10111101100	-8	NE
1	0	1	1	1	1	1	0	0	0	1	10111110001	-8	NE
1	0	1	1	1	1	1	0	0	1	0	10111110010	-8	NE
1	0	1	1	1	1	1	0	1	0	0	10111110100	-8	NE
1	1	0	0	0	0	1	1	0	0	0	11000011000	-8	NE
1	1	0	0	0	1	0	1	0	0	0	11000101000	-8	NE
1	1	0	0	0	1	1	0	0	0	0	11000110000	-8	NE
1	1	0	0	1	0	1	1	0	0	1	11001011001	-8	NE
1	1	0	0	1	0	1	1	0	1	0	11001011010	-8	NE
1	1	0	0	1	0	1	1	1	0	0	11001011100	-8	NE
1	1	0	0	1	1	0	1	0	0	1	11001101001	-8	NE
1	1	0	0	1	1	0	1	0	1	0	11001101010	-8	NE
1	1	0	0	1	1	0	1	1	0	0	11001101100	-8	NE
1	1	0	0	1	1	1	0	0	0	1	11001110001	-8	NE
1	1	0	0	1	1	1	0	0	1	0	11001110010	-8	NE
1	1	0	0	1	1	1	0	1	0	0	11001110100	-8	NE
1	1	0	1	0	0	1	1	0	0	1	11010011001	-8	NE
1	1	0	1	0	0	1	1	0	1	0	11010011010	-8	NE
1	1	0	1	0	0	1	1	1	0	0	11010011100	-8	NE
1	1	0	1	0	1	0	1	0	0	1	11010101001	-8	NE
1	1	0	1	0	1	0	1	0	1	0	11010101010	-8	NE
1	1	0	1	0	1	0	1	1	0	0	11010101100	-8	NE
1	1	0	1	0	1	1	0	0	0	1	11010110001	-8	NE
1	1	0	1	0	1	1	0	0	1	0	11010110010	-8	NE
1	1	0	1	0	1	1	0	1	0	0	11010110100	-8	NE
1	1	0	1	1	0	1	1	0	1	1	11011011011	-8	NE
1	1	0	1	1	0	1	1	1	0	1	11011011101	-8	NE
1	1	0	1	1	0	1	1	1	1	0	11011011110	-8	NE
1	1	0	1	1	1	0	1	0	1	1	11011101011	-8	NE
1	1	0	1	1	1	0	1	1	0	1	11011101101	-8	NE
1	1	0	1	1	1	0	1	1	1	0	11011101110	-8	NE
1	1	0	1	1	1	1	0	0	1	1	11011110011	-8	NE
1	1	0	1	1	1	1	0	1	0	1	11011110101	-8	NE
1	1	0	1	1	1	1	0	1	1	0	11011110110	-8	NE
1	1	1	0	0	0	1	1	1	1	1	11100011111	-8	NE
1	1	1	0	0	1	0	1	1	1	1	11100101111	-8	NE
1	1	1	0	0	1	1	0	1	1	1	11100110111	-8	NE
0	1	1	0	0	0	1	1	0	0	0	01100011000	-9	NE
0	1	1	0	0	1	0	1	0	0	0	01100101000	-9	NE
0	1	1	0	0	1	1	0	0	0	0	01100110000	-9	NE
0	1	1	0	1	0	1	1	0	0	1	01101011001	-9	NE
0	1	1	0	1	0	1	1	0	1	0	01101011010	-9	NE
0	1	1	0	1	0	1	1	1	0	0	01101011100	-9	NE
0	1	1	0	1	1	0	1	0	0	1	01101101001	-9	NE
0	1	1	0	1	1	0	1	0	1	0	01101101010	-9	NE
0	1	1	0	1	1	0	1	1	0	0	01101101100	-9	NE
0	1	1	0	1	1	1	0	0	0	1	01101110001	-9	NE
0	1	1	0	1	1	1	0	0	1	0	01101110010	-9	NE
0	1	1	0	1	1	1	0	1	0	0	01101110100	-9	NE
0	1	1	1	0	0	1	1	0	0	1	01110011001	-9	NE
0	1	1	1	0	0	1	1	0	1	0	01110011010	-9	NE
0	1	1	1	0	0	1	1	1	0	0	01110011100	-9	NE
0	1	1	1	0	1	0	1	0	0	1	01110101001	-9	NE
0	1	1	1	0	1	0	1	0	1	0	01110101010	-9	NE
0	1	1	1	0	1	0	1	1	0	0	01110101100	-9	NE
0	1	1	1	0	1	1	0	0	0	1	01110110001	-9	NE
0	1	1	1	0	1	1	0	0	1	0	01110110010	-9	NE
0	1	1	1	0	1	1	0	1	0	0	01110110100	-9	NE
0	1	1	1	1	0	1	1	0	1	1	01111011011	-9	NE
0	1	1	1	1	0	1	1	1	0	1	01111011101	-9	NE
0	1	1	1	1	0	1	1	1	1	0	01111011110	-9	NE
0	1	1	1	1	1	0	1	0	1	1	01111101011	-9	NE
0	1	1	1	1	1	0	1	1	0	1	01111101101	-9	NE
0	1	1	1	1	1	0	1	1	1	0	01111101110	-9	NE
0	1	1	1	1	1	1	0	0	1	1	01111110011	-9	NE
0	1	1	1	1	1	1	0	1	0	1	01111110101	-9	NE
0	1	1	1	1	1	1	0	1	1	0	01111110110	-9	NE
1	0	1	0	0	0	1	1	0	0	0	10100011000	-9	NE
1	0	1	0	0	1	0	1	0	0	0	10100101000	-9	NE
1	0	1	0	0	1	1	0	0	0	0	10100110000	-9	NE
1	0	1	0	1	0	1	1	0	0	1	10101011001	-9	NE
1	0	1	0	1	0	1	1	0	1	0	10101011010	-9	NE
1	0	1	0	1	0	1	1	1	0	0	10101011100	-9	NE
1	0	1	0	1	1	0	1	0	0	1	10101101001	-9	NE
1	0	1	0	1	1	0	1	0	1	0	10101101010	-9	NE
1	0	1	0	1	1	0	1	1	0	0	10101101100	-9	NE
1	0	1	0	1	1	1	0	0	0	1	10101110001	-9	NE
1	0	1	0	1	1	1	0	0	1	0	10101110010	-9	NE
1	0	1	0	1	1	1	0	1	0	0	10101110100	-9	NE
1	0	1	1	0	0	1	1	0	0	1	10110011001	-9	NE
1	0	1	1	0	0	1	1	0	1	0	10110011010	-9	NE
1	0	1	1	0	0	1	1	1	0	0	10110011100	-9	NE
1	0	1	1	0	1	0	1	0	0	1	10110101001	-9	NE
1	0	1	1	0	1	0	1	0	1	0	10110101010	-9	NE
1	0	1	1	0	1	0	1	1	0	0	10110101100	-9	NE
1	0	1	1	0	1	1	0	0	0	1	10110110001	-9	NE
1	0	1	1	0	1	1	0	0	1	0	10110110010	-9	NE
1	0	1	1	0	1	1	0	1	0	0	10110110100	-9	NE
1	0	1	1	1	0	1	1	0	1	1	10111011011	-9	NE
1	0	1	1	1	0	1	1	1	0	1	10111011101	-9	NE
1	0	1	1	1	0	1	1	1	1	0	10111011110	-9	NE
1	0	1	1	1	1	0	1	0	1	1	10111101011	-9	NE
1	0	1	1	1	1	0	1	1	0	1	10111101101	-9	NE
1	0	1	1	1	1	0	1	1	1	0	10111101110	-9	NE
1	0	1	1	1	1	1	0	0	1	1	10111110011	-9	NE
1	0	1	1	1	1	1	0	1	0	1	10111110101	-9	NE
1	0	1	1	1	1	1	0	1	1	0	10111110110	-9	NE
1	1	0	0	0	0	1	1	0	0	1	11000011001	-9	NE
1	1	0	0	0	0	1	1	0	1	0	11000011010	-9	NE
1	1	0	0	0	0	1	1	1	0	0	11000011100	-9	NE
1	1	0	0	0	1	0	1	0	0	1	11000101001	-9	NE
1	1	0	0	0	1	0	1	0	1	0	11000101010	-9	NE
1	1	0	0	0	1	0	1	1	0	0	11000101100	-9	NE
1	1	0	0	0	1	1	0	0	0	1	11000110001	-9	NE
1	1	0	0	0	1	1	0	0	1	0	11000110010	-9	NE
1	1	0	0	0	1	1	0	1	0	0	11000110100	-9	NE
1	1	0	0	1	0	1	1	0	1	1	11001011011	-9	NE
1	1	0	0	1	0	1	1	1	0	1	11001011101	-9	NE
1	1	0	0	1	0	1	1	1	1	0	11001011110	-9	NE
1	1	0	0	1	1	0	1	0	1	1	11001101011	-9	NE
1	1	0	0	1	1	0	1	1	0	1	11001101101	-9	NE
1	1	0	0	1	1	0	1	1	1	0	11001101110	-9	NE
1	1	0	0	1	1	1	0	0	1	1	11001110011	-9	NE
1	1	0	0	1	1	1	0	1	0	1	11001110101	-9	NE
1	1	0	0	1	1	1	0	1	1	0	11001110110	-9	NE
1	1	0	1	0	0	1	1	0	1	1	11010011011	-9	NE
1	1	0	1	0	0	1	1	1	0	1	11010011101	-9	NE
1	1	0	1	0	0	1	1	1	1	0	11010011110	-9	NE
1	1	0	1	0	1	0	1	0	1	1	11010101011	-9	NE
1	1	0	1	0	1	0	1	1	0	1	11010101101	-9	NE
1	1	0	1	0	1	0	1	1	1	0	11010101110	-9	NE
1	1	0	1	0	1	1	0	0	1	1	11010110011	-9	NE
1	1	0	1	0	1	1	0	1	0	1	11010110101	-9	NE
1	1	0	1	0	1	1	0	1	1	0	11010110110	-9	NE
1	1	0	1	1	0	1	1	1	1	1	11011011111	-9	NE
1	1	0	1	1	1	0	1	1	1	1	11011101111	-9	NE
1	1	0	1	1	1	1	0	1	1	1	11011110111	-9	NE
0	1	0	1	1	0	1	1	0	0	0	01011011000	-10	NE
0	1	0	1	1	1	0	1	0	0	0	01011101000	-10	NE
0	1	0	1	1	1	1	0	0	0	0	01011110000	-10	NE
0	1	1	0	0	0	1	1	0	0	1	01100011001	-10	NE
0	1	1	0	0	0	1	1	0	1	0	01100011010	-10	NE
0	1	1	0	0	0	1	1	1	0	0	01100011100	-10	NE
0	1	1	0	0	1	0	1	0	0	1	01100101001	-10	NE
0	1	1	0	0	1	0	1	0	1	0	01100101010	-10	NE
0	1	1	0	0	1	0	1	1	0	0	01100101100	-10	NE
0	1	1	0	0	1	1	0	0	0	1	01100110001	-10	NE
0	1	1	0	0	1	1	0	0	1	0	01100110010	-10	NE
0	1	1	0	0	1	1	0	1	0	0	01100110100	-10	NE
0	1	1	0	1	0	1	1	0	1	1	01101011011	-10	NE
0	1	1	0	1	0	1	1	1	0	1	01101011101	-10	NE
0	1	1	0	1	0	1	1	1	1	0	01101011110	-10	NE
0	1	1	0	1	1	0	1	0	1	1	01101101011	-10	NE
0	1	1	0	1	1	0	1	1	0	1	01101101101	-10	NE
0	1	1	0	1	1	0	1	1	1	0	01101101110	-10	NE
0	1	1	0	1	1	1	0	0	1	1	01101110011	-10	NE
0	1	1	0	1	1	1	0	1	0	1	01101110101	-10	NE
0	1	1	0	1	1	1	0	1	1	0	01101110110	-10	NE
0	1	1	1	0	0	1	1	0	1	1	01110011011	-10	NE
0	1	1	1	0	0	1	1	1	0	1	01110011101	-10	NE
0	1	1	1	0	0	1	1	1	1	0	01110011110	-10	NE
0	1	1	1	0	1	0	1	0	1	1	01110101011	-10	NE
0	1	1	1	0	1	0	1	1	0	1	01110101101	-10	NE
0	1	1	1	0	1	0	1	1	1	0	01110101110	-10	NE
0	1	1	1	0	1	1	0	0	1	1	01110110011	-10	NE
0	1	1	1	0	1	1	0	1	0	1	01110110101	-10	NE
0	1	1	1	0	1	1	0	1	1	0	01110110110	-10	NE
0	1	1	1	1	0	1	1	1	1	1	01111011111	-10	NE
0	1	1	1	1	1	0	1	1	1	1	01111101111	-10	NE
0	1	1	1	1	1	1	0	1	1	1	01111110111	-10	NE
1	0	0	1	1	0	1	1	0	0	0	10011011000	-10	NE
1	0	0	1	1	1	0	1	0	0	0	10011101000	-10	NE
1	0	0	1	1	1	1	0	0	0	0	10011110000	-10	NE
1	0	1	0	0	0	1	1	0	0	1	10100011001	-10	NE
1	0	1	0	0	0	1	1	0	1	0	10100011010	-10	NE
1	0	1	0	0	0	1	1	1	0	0	10100011100	-10	NE
1	0	1	0	0	1	0	1	0	0	1	10100101001	-10	NE
1	0	1	0	0	1	0	1	0	1	0	10100101010	-10	NE
1	0	1	0	0	1	0	1	1	0	0	10100101100	-10	NE
1	0	1	0	0	1	1	0	0	0	1	10100110001	-10	NE
1	0	1	0	0	1	1	0	0	1	0	10100110010	-10	NE
1	0	1	0	0	1	1	0	1	0	0	10100110100	-10	NE
1	0	1	0	1	0	1	1	0	1	1	10101011011	-10	NE
1	0	1	0	1	0	1	1	1	0	1	10101011101	-10	NE
1	0	1	0	1	0	1	1	1	1	0	10101011110	-10	NE
1	0	1	0	1	1	0	1	0	1	1	10101101011	-10	NE
1	0	1	0	1	1	0	1	1	0	1	10101101101	-10	NE
1	0	1	0	1	1	0	1	1	1	0	10101101110	-10	NE
1	0	1	0	1	1	1	0	0	1	1	10101110011	-10	NE
1	0	1	0	1	1	1	0	1	0	1	10101110101	-10	NE
1	0	1	0	1	1	1	0	1	1	0	10101110110	-10	NE
1	0	1	1	0	0	1	1	0	1	1	10110011011	-10	NE
1	0	1	1	0	0	1	1	1	0	1	10110011101	-10	NE
1	0	1	1	0	0	1	1	1	1	0	10110011110	-10	NE
1	0	1	1	0	1	0	1	0	1	1	10110101011	-10	NE
1	0	1	1	0	1	0	1	1	0	1	10110101101	-10	NE
1	0	1	1	0	1	0	1	1	1	0	10110101110	-10	NE
1	0	1	1	0	1	1	0	0	1	1	10110110011	-10	NE
1	0	1	1	0	1	1	0	1	0	1	10110110101	-10	NE
1	0	1	1	0	1	1	0	1	1	0	10110110110	-10	NE
1	0	1	1	1	0	1	1	1	1	1	10111011111	-10	NE
1	0	1	1	1	1	0	1	1	1	1	10111101111	-10	NE
1	0	1	1	1	1	1	0	1	1	1	10111110111	-10	NE
1	1	0	0	0	0	1	1	0	1	1	11000011011	-10	NE
1	1	0	0	0	0	1	1	1	0	1	11000011101	-10	NE
1	1	0	0	0	0	1	1	1	1	0	11000011110	-10	NE
1	1	0	0	0	1	0	1	0	1	1	11000101011	-10	NE
1	1	0	0	0	1	0	1	1	0	1	11000101101	-10	NE
1	1	0	0	0	1	0	1	1	1	0	11000101110	-10	NE
1	1	0	0	0	1	1	0	0	1	1	11000110011	-10	NE
1	1	0	0	0	1	1	0	1	0	1	11000110101	-10	NE
1	1	0	0	0	1	1	0	1	1	0	11000110110	-10	NE
1	1	0	0	1	0	1	1	1	1	1	11001011111	-10	NE
1	1	0	0	1	1	0	1	1	1	1	11001101111	-10	NE
1	1	0	0	1	1	1	0	1	1	1	11001110111	-10	NE
1	1	0	1	0	0	1	1	1	1	1	11010011111	-10	NE
1	1	0	1	0	1	0	1	1	1	1	11010101111	-10	NE
1	1	0	1	0	1	1	0	1	1	1	11010110111	-10	NE
0	0	1	1	1	0	1	1	0	0	0	00111011000	-11	NE
0	0	1	1	1	1	0	1	0	0	0	00111101000	-11	NE
0	0	1	1	1	1	1	0	0	0	0	00111110000	-11	NE
0	1	0	0	1	0	1	1	0	0	0	01001011000	-11	NE
0	1	0	0	1	1	0	1	0	0	0	01001101000	-11	NE
0	1	0	0	1	1	1	0	0	0	0	01001110000	-11	NE
0	1	0	1	0	0	1	1	0	0	0	01010011000	-11	NE
0	1	0	1	0	1	0	1	0	0	0	01010101000	-11	NE
0	1	0	1	0	1	1	0	0	0	0	01010110000	-11	NE
0	1	0	1	1	0	1	1	0	0	1	01011011001	-11	NE
0	1	0	1	1	0	1	1	0	1	0	01011011010	-11	NE
0	1	0	1	1	0	1	1	1	0	0	01011011100	-11	NE
0	1	0	1	1	1	0	1	0	0	1	01011101001	-11	NE
0	1	0	1	1	1	0	1	0	1	0	01011101010	-11	NE
0	1	0	1	1	1	0	1	1	0	0	01011101100	-11	NE
0	1	0	1	1	1	1	0	0	0	1	01011110001	-11	NE
0	1	0	1	1	1	1	0	0	1	0	01011110010	-11	NE
0	1	0	1	1	1	1	0	1	0	0	01011110100	-11	NE
0	1	1	0	0	0	1	1	0	1	1	01100011011	-11	NE
0	1	1	0	0	0	1	1	1	0	1	01100011101	-11	NE
0	1	1	0	0	0	1	1	1	1	0	01100011110	-11	NE
0	1	1	0	0	1	0	1	0	1	1	01100101011	-11	NE
0	1	1	0	0	1	0	1	1	0	1	01100101101	-11	NE
0	1	1	0	0	1	0	1	1	1	0	01100101110	-11	NE
0	1	1	0	0	1	1	0	0	1	1	01100110011	-11	NE
0	1	1	0	0	1	1	0	1	0	1	01100110101	-11	NE
0	1	1	0	0	1	1	0	1	1	0	01100110110	-11	NE
0	1	1	0	1	0	1	1	1	1	1	01101011111	-11	NE
0	1	1	0	1	1	0	1	1	1	1	01101101111	-11	NE
0	1	1	0	1	1	1	0	1	1	1	01101110111	-11	NE
0	1	1	1	0	0	1	1	1	1	1	01110011111	-11	NE
0	1	1	1	0	1	0	1	1	1	1	01110101111	-11	NE
0	1	1	1	0	1	1	0	1	1	1	01110110111	-11	NE
1	0	0	0	1	0	1	1	0	0	0	10001011000	-11	NE
1	0	0	0	1	1	0	1	0	0	0	10001101000	-11	NE
1	0	0	0	1	1	1	0	0	0	0	10001110000	-11	NE
1	0	0	1	0	0	1	1	0	0	0	10010011000	-11	NE
1	0	0	1	0	1	0	1	0	0	0	10010101000	-11	NE
1	0	0	1	0	1	1	0	0	0	0	10010110000	-11	NE
1	0	0	1	1	0	1	1	0	0	1	10011011001	-11	NE
1	0	0	1	1	0	1	1	0	1	0	10011011010	-11	NE
1	0	0	1	1	0	1	1	1	0	0	10011011100	-11	NE
1	0	0	1	1	1	0	1	0	0	1	10011101001	-11	NE
1	0	0	1	1	1	0	1	0	1	0	10011101010	-11	NE
1	0	0	1	1	1	0	1	1	0	0	10011101100	-11	NE
1	0	0	1	1	1	1	0	0	0	1	10011110001	-11	NE
1	0	0	1	1	1	1	0	0	1	0	10011110010	-11	NE
1	0	0	1	1	1	1	0	1	0	0	10011110100	-11	NE
1	0	1	0	0	0	1	1	0	1	1	10100011011	-11	NE
1	0	1	0	0	0	1	1	1	0	1	10100011101	-11	NE
1	0	1	0	0	0	1	1	1	1	0	10100011110	-11	NE
1	0	1	0	0	1	0	1	0	1	1	10100101011	-11	NE
1	0	1	0	0	1	0	1	1	0	1	10100101101	-11	NE
1	0	1	0	0	1	0	1	1	1	0	10100101110	-11	NE
1	0	1	0	0	1	1	0	0	1	1	10100110011	-11	NE
1	0	1	0	0	1	1	0	1	0	1	10100110101	-11	NE
1	0	1	0	0	1	1	0	1	1	0	10100110110	-11	NE
1	0	1	0	1	0	1	1	1	1	1	10101011111	-11	NE
1	0	1	0	1	1	0	1	1	1	1	10101101111	-11	NE
1	0	1	0	1	1	1	0	1	1	1	10101110111	-11	NE
1	0	1	1	0	0	1	1	1	1	1	10110011111	-11	NE
1	0	1	1	0	1	0	1	1	1	1	10110101111	-11	NE
1	0	1	1	0	1	1	0	1	1	1	10110110111	-11	NE
1	1	0	0	0	0	1	1	1	1	1	11000011111	-11	NE
1	1	0	0	0	1	0	1	1	1	1	11000101111	-11	NE
1	1	0	0	0	1	1	0	1	1	1	11000110111	-11	NE
0	0	1	0	1	0	1	1	0	0	0	00101011000	-12	NE
0	0	1	0	1	1	0	1	0	0	0	00101101000	-12	NE
0	0	1	0	1	1	1	0	0	0	0	00101110000	-12	NE
0	0	1	1	0	0	1	1	0	0	0	00110011000	-12	NE
0	0	1	1	0	1	0	1	0	0	0	00110101000	-12	NE
0	0	1	1	0	1	1	0	0	0	0	00110110000	-12	NE
0	0	1	1	1	0	1	1	0	0	1	00111011001	-12	NE
0	0	1	1	1	0	1	1	0	1	0	00111011010	-12	NE
0	0	1	1	1	0	1	1	1	0	0	00111011100	-12	NE
0	0	1	1	1	1	0	1	0	0	1	00111101001	-12	NE
0	0	1	1	1	1	0	1	0	1	0	00111101010	-12	NE
0	0	1	1	1	1	0	1	1	0	0	00111101100	-12	NE
0	0	1	1	1	1	1	0	0	0	1	00111110001	-12	NE
0	0	1	1	1	1	1	0	0	1	0	00111110010	-12	NE
0	0	1	1	1	1	1	0	1	0	0	00111110100	-12	NE
0	1	0	0	0	0	1	1	0	0	0	01000011000	-12	NE
0	1	0	0	0	1	0	1	0	0	0	01000101000	-12	NE
0	1	0	0	0	1	1	0	0	0	0	01000110000	-12	NE
0	1	0	0	1	0	1	1	0	0	1	01001011001	-12	NE
0	1	0	0	1	0	1	1	0	1	0	01001011010	-12	NE
0	1	0	0	1	0	1	1	1	0	0	01001011100	-12	NE
0	1	0	0	1	1	0	1	0	0	1	01001101001	-12	NE
0	1	0	0	1	1	0	1	0	1	0	01001101010	-12	NE
0	1	0	0	1	1	0	1	1	0	0	01001101100	-12	NE
0	1	0	0	1	1	1	0	0	0	1	01001110001	-12	NE
0	1	0	0	1	1	1	0	0	1	0	01001110010	-12	NE
0	1	0	0	1	1	1	0	1	0	0	01001110100	-12	NE
0	1	0	1	0	0	1	1	0	0	1	01010011001	-12	NE
0	1	0	1	0	0	1	1	0	1	0	01010011010	-12	NE
0	1	0	1	0	0	1	1	1	0	0	01010011100	-12	NE
0	1	0	1	0	1	0	1	0	0	1	01010101001	-12	NE
0	1	0	1	0	1	0	1	0	1	0	01010101010	-12	NE
0	1	0	1	0	1	0	1	1	0	0	01010101100	-12	NE
0	1	0	1	0	1	1	0	0	0	1	01010110001	-12	NE
0	1	0	1	0	1	1	0	0	1	0	01010110010	-12	NE
0	1	0	1	0	1	1	0	1	0	0	01010110100	-12	NE
0	1	0	1	1	0	1	1	0	1	1	01011011011	-12	NE
0	1	0	1	1	0	1	1	1	0	1	01011011101	-12	NE
0	1	0	1	1	0	1	1	1	1	0	01011011110	-12	NE
0	1	0	1	1	1	0	1	0	1	1	01011101011	-12	NE
0	1	0	1	1	1	0	1	1	0	1	01011101101	-12	NE
0	1	0	1	1	1	0	1	1	1	0	01011101110	-12	NE
0	1	0	1	1	1	1	0	0	1	1	01011110011	-12	NE
0	1	0	1	1	1	1	0	1	0	1	01011110101	-12	NE
0	1	0	1	1	1	1	0	1	1	0	01011110110	-12	NE
0	1	1	0	0	0	1	1	1	1	1	01100011111	-12	NE
0	1	1	0	0	1	0	1	1	1	1	01100101111	-12	NE
0	1	1	0	0	1	1	0	1	1	1	01100110111	-12	NE
1	0	0	0	0	0	1	1	0	0	0	10000011000	-12	NE
1	0	0	0	0	1	0	1	0	0	0	10000101000	-12	NE
1	0	0	0	0	1	1	0	0	0	0	10000110000	-12	NE
1	0	0	0	1	0	1	1	0	0	1	10001011001	-12	NE
1	0	0	0	1	0	1	1	0	1	0	10001011010	-12	NE
1	0	0	0	1	0	1	1	1	0	0	10001011100	-12	NE
1	0	0	0	1	1	0	1	0	0	1	10001101001	-12	NE
1	0	0	0	1	1	0	1	0	1	0	10001101010	-12	NE
1	0	0	0	1	1	0	1	1	0	0	10001101100	-12	NE
1	0	0	0	1	1	1	0	0	0	1	10001110001	-12	NE
1	0	0	0	1	1	1	0	0	1	0	10001110010	-12	NE
1	0	0	0	1	1	1	0	1	0	0	10001110100	-12	NE
1	0	0	1	0	0	1	1	0	0	1	10010011001	-12	NE
1	0	0	1	0	0	1	1	0	1	0	10010011010	-12	NE
1	0	0	1	0	0	1	1	1	0	0	10010011100	-12	NE
1	0	0	1	0	1	0	1	0	0	1	10010101001	-12	NE
1	0	0	1	0	1	0	1	0	1	0	10010101010	-12	NE
1	0	0	1	0	1	0	1	1	0	0	10010101100	-12	NE
1	0	0	1	0	1	1	0	0	0	1	10010110001	-12	NE
1	0	0	1	0	1	1	0	0	1	0	10010110010	-12	NE
1	0	0	1	0	1	1	0	1	0	0	10010110100	-12	NE
1	0	0	1	1	0	1	1	0	1	1	10011011011	-12	NE
1	0	0	1	1	0	1	1	1	0	1	10011011101	-12	NE
1	0	0	1	1	0	1	1	1	1	0	10011011110	-12	NE
1	0	0	1	1	1	0	1	0	1	1	10011101011	-12	NE
1	0	0	1	1	1	0	1	1	0	1	10011101101	-12	NE
1	0	0	1	1	1	0	1	1	1	0	10011101110	-12	NE
1	0	0	1	1	1	1	0	0	1	1	10011110011	-12	NE
1	0	0	1	1	1	1	0	1	0	1	10011110101	-12	NE
1	0	0	1	1	1	1	0	1	1	0	10011110110	-12	NE
1	0	1	0	0	0	1	1	1	1	1	10100011111	-12	NE
1	0	1	0	0	1	0	1	1	1	1	10100101111	-12	NE
1	0	1	0	0	1	1	0	1	1	1	10100110111	-12	NE
0	0	1	0	0	0	1	1	0	0	0	00100011000	-13	NE
0	0	1	0	0	1	0	1	0	0	0	00100101000	-13	NE
0	0	1	0	0	1	1	0	0	0	0	00100110000	-13	NE
0	0	1	0	1	0	1	1	0	0	1	00101011001	-13	NE
0	0	1	0	1	0	1	1	0	1	0	00101011010	-13	NE
0	0	1	0	1	0	1	1	1	0	0	00101011100	-13	NE
0	0	1	0	1	1	0	1	0	0	1	00101101001	-13	NE
0	0	1	0	1	1	0	1	0	1	0	00101101010	-13	NE
0	0	1	0	1	1	0	1	1	0	0	00101101100	-13	NE
0	0	1	0	1	1	1	0	0	0	1	00101110001	-13	NE
0	0	1	0	1	1	1	0	0	1	0	00101110010	-13	NE
0	0	1	0	1	1	1	0	1	0	0	00101110100	-13	NE
0	0	1	1	0	0	1	1	0	0	1	00110011001	-13	NE
0	0	1	1	0	0	1	1	0	1	0	00110011010	-13	NE
0	0	1	1	0	0	1	1	1	0	0	00110011100	-13	NE
0	0	1	1	0	1	0	1	0	0	1	00110101001	-13	NE
0	0	1	1	0	1	0	1	0	1	0	00110101010	-13	NE
0	0	1	1	0	1	0	1	1	0	0	00110101100	-13	NE
0	0	1	1	0	1	1	0	0	0	1	00110110001	-13	NE
0	0	1	1	0	1	1	0	0	1	0	00110110010	-13	NE
0	0	1	1	0	1	1	0	1	0	0	00110110100	-13	NE
0	0	1	1	1	0	1	1	0	1	1	00111011011	-13	NE
0	0	1	1	1	0	1	1	1	0	1	00111011101	-13	NE
0	0	1	1	1	0	1	1	1	1	0	00111011110	-13	NE
0	0	1	1	1	1	0	1	0	1	1	00111101011	-13	NE
0	0	1	1	1	1	0	1	1	0	1	00111101101	-13	NE
0	0	1	1	1	1	0	1	1	1	0	00111101110	-13	NE
0	0	1	1	1	1	1	0	0	1	1	00111110011	-13	NE
0	0	1	1	1	1	1	0	1	0	1	00111110101	-13	NE
0	0	1	1	1	1	1	0	1	1	0	00111110110	-13	NE
0	1	0	0	0	0	1	1	0	0	1	01000011001	-13	NE
0	1	0	0	0	0	1	1	0	1	0	01000011010	-13	NE
0	1	0	0	0	0	1	1	1	0	0	01000011100	-13	NE
0	1	0	0	0	1	0	1	0	0	1	01000101001	-13	NE
0	1	0	0	0	1	0	1	0	1	0	01000101010	-13	NE
0	1	0	0	0	1	0	1	1	0	0	01000101100	-13	NE
0	1	0	0	0	1	1	0	0	0	1	01000110001	-13	NE
0	1	0	0	0	1	1	0	0	1	0	01000110010	-13	NE
0	1	0	0	0	1	1	0	1	0	0	01000110100	-13	NE
0	1	0	0	1	0	1	1	0	1	1	01001011011	-13	NE
0	1	0	0	1	0	1	1	1	0	1	01001011101	-13	NE
0	1	0	0	1	0	1	1	1	1	0	01001011110	-13	NE
0	1	0	0	1	1	0	1	0	1	1	01001101011	-13	NE
0	1	0	0	1	1	0	1	1	0	1	01001101101	-13	NE
0	1	0	0	1	1	0	1	1	1	0	01001101110	-13	NE
0	1	0	0	1	1	1	0	0	1	1	01001110011	-13	NE
0	1	0	0	1	1	1	0	1	0	1	01001110101	-13	NE
0	1	0	0	1	1	1	0	1	1	0	01001110110	-13	NE
0	1	0	1	0	0	1	1	0	1	1	01010011011	-13	NE
0	1	0	1	0	0	1	1	1	0	1	01010011101	-13	NE
0	1	0	1	0	0	1	1	1	1	0	01010011110	-13	NE
0	1	0	1	0	1	0	1	0	1	1	01010101011	-13	NE
0	1	0	1	0	1	0	1	1	0	1	01010101101	-13	NE
0	1	0	1	0	1	0	1	1	1	0	01010101110	-13	NE
0	1	0	1	0	1	1	0	0	1	1	01010110011	-13	NE
0	1	0	1	0	1	1	0	1	0	1	01010110101	-13	NE
0	1	0	1	0	1	1	0	1	1	0	01010110110	-13	NE
0	1	0	1	1	0	1	1	1	1	1	01011011111	-13	NE
0	1	0	1	1	1	0	1	1	1	1	01011101111	-13	NE
0	1	0	1	1	1	1	0	1	1	1	01011110111	-13	NE
1	0	0	0	0	0	1	1	0	0	1	10000011001	-13	NE
1	0	0	0	0	0	1	1	0	1	0	10000011010	-13	NE
1	0	0	0	0	0	1	1	1	0	0	10000011100	-13	NE
1	0	0	0	0	1	0	1	0	0	1	10000101001	-13	NE
1	0	0	0	0	1	0	1	0	1	0	10000101010	-13	NE
1	0	0	0	0	1	0	1	1	0	0	10000101100	-13	NE
1	0	0	0	0	1	1	0	0	0	1	10000110001	-13	NE
1	0	0	0	0	1	1	0	0	1	0	10000110010	-13	NE
1	0	0	0	0	1	1	0	1	0	0	10000110100	-13	NE
1	0	0	0	1	0	1	1	0	1	1	10001011011	-13	NE
1	0	0	0	1	0	1	1	1	0	1	10001011101	-13	NE
1	0	0	0	1	0	1	1	1	1	0	10001011110	-13	NE
1	0	0	0	1	1	0	1	0	1	1	10001101011	-13	NE
1	0	0	0	1	1	0	1	1	0	1	10001101101	-13	NE
1	0	0	0	1	1	0	1	1	1	0	10001101110	-13	NE
1	0	0	0	1	1	1	0	0	1	1	10001110011	-13	NE
1	0	0	0	1	1	1	0	1	0	1	10001110101	-13	NE
1	0	0	0	1	1	1	0	1	1	0	10001110110	-13	NE
1	0	0	1	0	0	1	1	0	1	1	10010011011	-13	NE
1	0	0	1	0	0	1	1	1	0	1	10010011101	-13	NE
1	0	0	1	0	0	1	1	1	1	0	10010011110	-13	NE
1	0	0	1	0	1	0	1	0	1	1	10010101011	-13	NE
1	0	0	1	0	1	0	1	1	0	1	10010101101	-13	NE
1	0	0	1	0	1	0	1	1	1	0	10010101110	-13	NE
1	0	0	1	0	1	1	0	0	1	1	10010110011	-13	NE
1	0	0	1	0	1	1	0	1	0	1	10010110101	-13	NE
1	0	0	1	0	1	1	0	1	1	0	10010110110	-13	NE
1	0	0	1	1	0	1	1	1	1	1	10011011111	-13	NE
1	0	0	1	1	1	0	1	1	1	1	10011101111	-13	NE
1	0	0	1	1	1	1	0	1	1	1	10011110111	-13	NE
0	0	0	1	1	0	1	1	0	0	0	00011011000	-14	NE
0	0	0	1	1	1	0	1	0	0	0	00011101000	-14	NE
0	0	0	1	1	1	1	0	0	0	0	00011110000	-14	NE
0	0	1	0	0	0	1	1	0	0	1	00100011001	-14	NE
0	0	1	0	0	0	1	1	0	1	0	00100011010	-14	NE
0	0	1	0	0	0	1	1	1	0	0	00100011100	-14	NE
0	0	1	0	0	1	0	1	0	0	1	00100101001	-14	NE
0	0	1	0	0	1	0	1	0	1	0	00100101010	-14	NE
0	0	1	0	0	1	0	1	1	0	0	00100101100	-14	NE
0	0	1	0	0	1	1	0	0	0	1	00100110001	-14	NE
0	0	1	0	0	1	1	0	0	1	0	00100110010	-14	NE
0	0	1	0	0	1	1	0	1	0	0	00100110100	-14	NE
0	0	1	0	1	0	1	1	0	1	1	00101011011	-14	NE
0	0	1	0	1	0	1	1	1	0	1	00101011101	-14	NE
0	0	1	0	1	0	1	1	1	1	0	00101011110	-14	NE
0	0	1	0	1	1	0	1	0	1	1	00101101011	-14	NE
0	0	1	0	1	1	0	1	1	0	1	00101101101	-14	NE
0	0	1	0	1	1	0	1	1	1	0	00101101110	-14	NE
0	0	1	0	1	1	1	0	0	1	1	00101110011	-14	NE
0	0	1	0	1	1	1	0	1	0	1	00101110101	-14	NE
0	0	1	0	1	1	1	0	1	1	0	00101110110	-14	NE
0	0	1	1	0	0	1	1	0	1	1	00110011011	-14	NE
0	0	1	1	0	0	1	1	1	0	1	00110011101	-14	NE
0	0	1	1	0	0	1	1	1	1	0	00110011110	-14	NE
0	0	1	1	0	1	0	1	0	1	1	00110101011	-14	NE
0	0	1	1	0	1	0	1	1	0	1	00110101101	-14	NE
0	0	1	1	0	1	0	1	1	1	0	00110101110	-14	NE
0	0	1	1	0	1	1	0	0	1	1	00110110011	-14	NE
0	0	1	1	0	1	1	0	1	0	1	00110110101	-14	NE
0	0	1	1	0	1	1	0	1	1	0	00110110110	-14	NE
0	0	1	1	1	0	1	1	1	1	1	00111011111	-14	NE
0	0	1	1	1	1	0	1	1	1	1	00111101111	-14	NE
0	0	1	1	1	1	1	0	1	1	1	00111110111	-14	NE
0	1	0	0	0	0	1	1	0	1	1	01000011011	-14	NE
0	1	0	0	0	0	1	1	1	0	1	01000011101	-14	NE
0	1	0	0	0	0	1	1	1	1	0	01000011110	-14	NE
0	1	0	0	0	1	0	1	0	1	1	01000101011	-14	NE
0	1	0	0	0	1	0	1	1	0	1	01000101101	-14	NE
0	1	0	0	0	1	0	1	1	1	0	01000101110	-14	NE
0	1	0	0	0	1	1	0	0	1	1	01000110011	-14	NE
0	1	0	0	0	1	1	0	1	0	1	01000110101	-14	NE
0	1	0	0	0	1	1	0	1	1	0	01000110110	-14	NE
0	1	0	0	1	0	1	1	1	1	1	01001011111	-14	NE
0	1	0	0	1	1	0	1	1	1	1	01001101111	-14	NE
0	1	0	0	1	1	1	0	1	1	1	01001110111	-14	NE
0	1	0	1	0	0	1	1	1	1	1	01010011111	-14	NE
0	1	0	1	0	1	0	1	1	1	1	01010101111	-14	NE
0	1	0	1	0	1	1	0	1	1	1	01010110111	-14	NE
1	0	0	0	0	0	1	1	0	1	1	10000011011	-14	NE
1	0	0	0	0	0	1	1	1	0	1	10000011101	-14	NE
1	0	0	0	0	0	1	1	1	1	0	10000011110	-14	NE
1	0	0	0	0	1	0	1	0	1	1	10000101011	-14	NE
1	0	0	0	0	1	0	1	1	0	1	10000101101	-14	NE
1	0	0	0	0	1	0	1	1	1	0	10000101110	-14	NE
1	0	0	0	0	1	1	0	0	1	1	10000110011	-14	NE
1	0	0	0	0	1	1	0	1	0	1	10000110101	-14	NE
1	0	0	0	0	1	1	0	1	1	0	10000110110	-14	NE
1	0	0	0	1	0	1	1	1	1	1	10001011111	-14	NE
1	0	0	0	1	1	0	1	1	1	1	10001101111	-14	NE
1	0	0	0	1	1	1	0	1	1	1	10001110111	-14	NE
1	0	0	1	0	0	1	1	1	1	1	10010011111	-14	NE
1	0	0	1	0	1	0	1	1	1	1	10010101111	-14	NE
1	0	0	1	0	1	1	0	1	1	1	10010110111	-14	NE
1	1	1	1	1	1	1	1	0	0	0	11111111000	-11	NE
0	0	0	0	1	0	1	1	0	0	0	00001011000	-15	NE
0	0	0	0	1	1	0	1	0	0	0	00001101000	-15	NE
0	0	0	0	1	1	1	0	0	0	0	00001110000	-15	NE
0	0	0	1	0	0	1	1	0	0	0	00010011000	-15	NE
0	0	0	1	0	1	0	1	0	0	0	00010101000	-15	NE
0	0	0	1	0	1	1	0	0	0	0	00010110000	-15	NE
0	0	0	1	1	0	1	1	0	0	1	00011011001	-15	NE
0	0	0	1	1	0	1	1	0	1	0	00011011010	-15	NE
0	0	0	1	1	0	1	1	1	0	0	00011011100	-15	NE
0	0	0	1	1	1	0	1	0	0	1	00011101001	-15	NE
0	0	0	1	1	1	0	1	0	1	0	00011101010	-15	NE
0	0	0	1	1	1	0	1	1	0	0	00011101100	-15	NE
0	0	0	1	1	1	1	0	0	0	1	00011110001	-15	NE
0	0	0	1	1	1	1	0	0	1	0	00011110010	-15	NE
0	0	0	1	1	1	1	0	1	0	0	00011110100	-15	NE
0	0	1	0	0	0	1	1	0	1	1	00100011011	-15	NE
0	0	1	0	0	0	1	1	1	0	1	00100011101	-15	NE
0	0	1	0	0	0	1	1	1	1	0	00100011110	-15	NE
0	0	1	0	0	1	0	1	0	1	1	00100101011	-15	NE
0	0	1	0	0	1	0	1	1	0	1	00100101101	-15	NE
0	0	1	0	0	1	0	1	1	1	0	00100101110	-15	NE
0	0	1	0	0	1	1	0	0	1	1	00100110011	-15	NE
0	0	1	0	0	1	1	0	1	0	1	00100110101	-15	NE
0	0	1	0	0	1	1	0	1	1	0	00100110110	-15	NE
0	0	1	0	1	0	1	1	1	1	1	00101011111	-15	NE
0	0	1	0	1	1	0	1	1	1	1	00101101111	-15	NE
0	0	1	0	1	1	1	0	1	1	1	00101110111	-15	NE
0	0	1	1	0	0	1	1	1	1	1	00110011111	-15	NE
0	0	1	1	0	1	0	1	1	1	1	00110101111	-15	NE
0	0	1	1	0	1	1	0	1	1	1	00110110111	-15	NE
0	1	0	0	0	0	1	1	1	1	1	01000011111	-15	NE
0	1	0	0	0	1	0	1	1	1	1	01000101111	-15	NE
0	1	0	0	0	1	1	0	1	1	1	01000110111	-15	NE
1	0	0	0	0	0	1	1	1	1	1	10000011111	-15	NE
1	0	0	0	0	1	0	1	1	1	1	10000101111	-15	NE
1	0	0	0	0	1	1	0	1	1	1	10000110111	-15	NE
1	1	1	0	1	1	1	1	0	0	0	11101111000	-12	NE
1	1	1	1	0	1	1	1	0	0	0	11110111000	-12	NE
1	1	1	1	1	1	1	1	0	0	1	11111111001	-12	NE
1	1	1	1	1	1	1	1	0	1	0	11111111010	-12	NE
1	1	1	1	1	1	1	1	1	0	0	11111111100	-12	NE
0	0	0	0	0	0	1	1	0	0	0	00000011000	-16	NE
0	0	0	0	0	1	0	1	0	0	0	00000101000	-16	NE
0	0	0	0	0	1	1	0	0	0	0	00000110000	-16	NE
0	0	0	0	1	0	1	1	0	0	1	00001011001	-16	NE
0	0	0	0	1	0	1	1	0	1	0	00001011010	-16	NE
0	0	0	0	1	0	1	1	1	0	0	00001011100	-16	NE
0	0	0	0	1	1	0	1	0	0	1	00001101001	-16	NE
0	0	0	0	1	1	0	1	0	1	0	00001101010	-16	NE
0	0	0	0	1	1	0	1	1	0	0	00001101100	-16	NE
0	0	0	0	1	1	1	0	0	0	1	00001110001	-16	NE
0	0	0	0	1	1	1	0	0	1	0	00001110010	-16	NE
0	0	0	0	1	1	1	0	1	0	0	00001110100	-16	NE
0	0	0	1	0	0	1	1	0	0	1	00010011001	-16	NE
0	0	0	1	0	0	1	1	0	1	0	00010011010	-16	NE
0	0	0	1	0	0	1	1	1	0	0	00010011100	-16	NE
0	0	0	1	0	1	0	1	0	0	1	00010101001	-16	NE
0	0	0	1	0	1	0	1	0	1	0	00010101010	-16	NE
0	0	0	1	0	1	0	1	1	0	0	00010101100	-16	NE
0	0	0	1	0	1	1	0	0	0	1	00010110001	-16	NE
0	0	0	1	0	1	1	0	0	1	0	00010110010	-16	NE
0	0	0	1	0	1	1	0	1	0	0	00010110100	-16	NE
0	0	0	1	1	0	1	1	0	1	1	00011011011	-16	NE
0	0	0	1	1	0	1	1	1	0	1	00011011101	-16	NE
0	0	0	1	1	0	1	1	1	1	0	00011011110	-16	NE
0	0	0	1	1	1	0	1	0	1	1	00011101011	-16	NE
0	0	0	1	1	1	0	1	1	0	1	00011101101	-16	NE
0	0	0	1	1	1	0	1	1	1	0	00011101110	-16	NE
0	0	0	1	1	1	1	0	0	1	1	00011110011	-16	NE
0	0	0	1	1	1	1	0	1	0	1	00011110101	-16	NE
0	0	0	1	1	1	1	0	1	1	0	00011110110	-16	NE
0	0	1	0	0	0	1	1	1	1	1	00100011111	-16	NE
0	0	1	0	0	1	0	1	1	1	1	00100101111	-16	NE
0	0	1	0	0	1	1	0	1	1	1	00100110111	-16	NE
1	1	1	0	0	1	1	1	0	0	0	11100111000	-13	NE
1	1	1	0	1	1	1	1	0	0	1	11101111001	-13	NE
1	1	1	0	1	1	1	1	0	1	0	11101111010	-13	NE
1	1	1	0	1	1	1	1	1	0	0	11101111100	-13	NE
1	1	1	1	0	1	1	1	0	0	1	11110111001	-13	NE
1	1	1	1	0	1	1	1	0	1	0	11110111010	-13	NE
1	1	1	1	0	1	1	1	1	0	0	11110111100	-13	NE
1	1	1	1	1	1	1	1	0	1	1	11111111011	-13	NE
1	1	1	1	1	1	1	1	1	0	1	11111111101	-13	NE
1	1	1	1	1	1	1	1	1	1	0	11111111110	-13	NE
0	0	0	0	0	0	1	1	0	0	1	00000011001	-17	NE
0	0	0	0	0	0	1	1	0	1	0	00000011010	-17	NE
0	0	0	0	0	0	1	1	1	0	0	00000011100	-17	NE
0	0	0	0	0	1	0	1	0	0	1	00000101001	-17	NE
0	0	0	0	0	1	0	1	0	1	0	00000101010	-17	NE
0	0	0	0	0	1	0	1	1	0	0	00000101100	-17	NE
0	0	0	0	0	1	1	0	0	0	1	00000110001	-17	NE
0	0	0	0	0	1	1	0	0	1	0	00000110010	-17	NE
0	0	0	0	0	1	1	0	1	0	0	00000110100	-17	NE
0	0	0	0	1	0	1	1	0	1	1	00001011011	-17	NE
0	0	0	0	1	0	1	1	1	0	1	00001011101	-17	NE
0	0	0	0	1	0	1	1	1	1	0	00001011110	-17	NE
0	0	0	0	1	1	0	1	0	1	1	00001101011	-17	NE
0	0	0	0	1	1	0	1	1	0	1	00001101101	-17	NE
0	0	0	0	1	1	0	1	1	1	0	00001101110	-17	NE
0	0	0	0	1	1	1	0	0	1	1	00001110011	-17	NE
0	0	0	0	1	1	1	0	1	0	1	00001110101	-17	NE
0	0	0	0	1	1	1	0	1	1	0	00001110110	-17	NE
0	0	0	1	0	0	1	1	0	1	1	00010011011	-17	NE
0	0	0	1	0	0	1	1	1	0	1	00010011101	-17	NE
0	0	0	1	0	0	1	1	1	1	0	00010011110	-17	NE
0	0	0	1	0	1	0	1	0	1	1	00010101011	-17	NE
0	0	0	1	0	1	0	1	1	0	1	00010101101	-17	NE
0	0	0	1	0	1	0	1	1	1	0	00010101110	-17	NE
0	0	0	1	0	1	1	0	0	1	1	00010110011	-17	NE
0	0	0	1	0	1	1	0	1	0	1	00010110101	-17	NE
0	0	0	1	0	1	1	0	1	1	0	00010110110	-17	NE
0	0	0	1	1	0	1	1	1	1	1	00011011111	-17	NE
0	0	0	1	1	1	0	1	1	1	1	00011101111	-17	NE
0	0	0	1	1	1	1	0	1	1	1	00011110111	-17	NE
1	1	0	1	1	1	1	1	0	0	0	11011111000	-14	NE
1	1	1	0	0	1	1	1	0	0	1	11100111001	-14	NE
1	1	1	0	0	1	1	1	0	1	0	11100111010	-14	NE
1	1	1	0	0	1	1	1	1	0	0	11100111100	-14	NE
1	1	1	0	1	1	1	1	0	1	1	11101111011	-14	NE
1	1	1	0	1	1	1	1	1	0	1	11101111101	-14	NE
1	1	1	0	1	1	1	1	1	1	0	11101111110	-14	NE
1	1	1	1	0	1	1	1	0	1	1	11110111011	-14	NE
1	1	1	1	0	1	1	1	1	0	1	11110111101	-14	NE
1	1	1	1	0	1	1	1	1	1	0	11110111110	-14	NE
1	1	1	1	1	1	1	1	1	1	1	11111111111	-14	NE
0	0	0	0	0	0	1	1	0	1	1	00000011011	-18	NE
0	0	0	0	0	0	1	1	1	0	1	00000011101	-18	NE
0	0	0	0	0	0	1	1	1	1	0	00000011110	-18	NE
0	0	0	0	0	1	0	1	0	1	1	00000101011	-18	NE
0	0	0	0	0	1	0	1	1	0	1	00000101101	-18	NE
0	0	0	0	0	1	0	1	1	1	0	00000101110	-18	NE
0	0	0	0	0	1	1	0	0	1	1	00000110011	-18	NE
0	0	0	0	0	1	1	0	1	0	1	00000110101	-18	NE
0	0	0	0	0	1	1	0	1	1	0	00000110110	-18	NE
0	0	0	0	1	0	1	1	1	1	1	00001011111	-18	NE
0	0	0	0	1	1	0	1	1	1	1	00001101111	-18	NE
0	0	0	0	1	1	1	0	1	1	1	00001110111	-18	NE
0	0	0	1	0	0	1	1	1	1	1	00010011111	-18	NE
0	0	0	1	0	1	0	1	1	1	1	00010101111	-18	NE
0	0	0	1	0	1	1	0	1	1	1	00010110111	-18	NE
0	1	1	1	1	1	1	1	0	0	0	01111111000	-15	NE
1	0	1	1	1	1	1	1	0	0	0	10111111000	-15	NE
1	1	0	0	1	1	1	1	0	0	0	11001111000	-15	NE
1	1	0	1	0	1	1	1	0	0	0	11010111000	-15	NE
1	1	0	1	1	1	1	1	0	0	1	11011111001	-15	NE
1	1	0	1	1	1	1	1	0	1	0	11011111010	-15	NE
1	1	0	1	1	1	1	1	1	0	0	11011111100	-15	NE
1	1	1	0	0	1	1	1	0	1	1	11100111011	-15	NE
1	1	1	0	0	1	1	1	1	0	1	11100111101	-15	NE
1	1	1	0	0	1	1	1	1	1	0	11100111110	-15	NE
1	1	1	0	1	1	1	1	1	1	1	11101111111	-15	NE
1	1	1	1	0	1	1	1	1	1	1	11110111111	-15	NE
0	0	0	0	0	0	1	1	1	1	1	00000011111	-19	NE
0	0	0	0	0	1	0	1	1	1	1	00000101111	-19	NE
0	0	0	0	0	1	1	0	1	1	1	00000110111	-19	NE
0	1	1	0	1	1	1	1	0	0	0	01101111000	-16	NE
0	1	1	1	0	1	1	1	0	0	0	01110111000	-16	NE
0	1	1	1	1	1	1	1	0	0	1	01111111001	-16	NE
0	1	1	1	1	1	1	1	0	1	0	01111111010	-16	NE
0	1	1	1	1	1	1	1	1	0	0	01111111100	-16	NE
1	0	1	0	1	1	1	1	0	0	0	10101111000	-16	NE
1	0	1	1	0	1	1	1	0	0	0	10110111000	-16	NE
1	0	1	1	1	1	1	1	0	0	1	10111111001	-16	NE
1	0	1	1	1	1	1	1	0	1	0	10111111010	-16	NE
1	0	1	1	1	1	1	1	1	0	0	10111111100	-16	NE
1	1	0	0	0	1	1	1	0	0	0	11000111000	-16	NE
1	1	0	0	1	1	1	1	0	0	1	11001111001	-16	NE
1	1	0	0	1	1	1	1	0	1	0	11001111010	-16	NE
1	1	0	0	1	1	1	1	1	0	0	11001111100	-16	NE
1	1	0	1	0	1	1	1	0	0	1	11010111001	-16	NE
1	1	0	1	0	1	1	1	0	1	0	11010111010	-16	NE
1	1	0	1	0	1	1	1	1	0	0	11010111100	-16	NE
1	1	0	1	1	1	1	1	0	1	1	11011111011	-16	NE
1	1	0	1	1	1	1	1	1	0	1	11011111101	-16	NE
1	1	0	1	1	1	1	1	1	1	0	11011111110	-16	NE
1	1	1	0	0	1	1	1	1	1	1	11100111111	-16	NE
0	1	1	0	0	1	1	1	0	0	0	01100111000	-17	NE
0	1	1	0	1	1	1	1	0	0	1	01101111001	-17	NE
0	1	1	0	1	1	1	1	0	1	0	01101111010	-17	NE
0	1	1	0	1	1	1	1	1	0	0	01101111100	-17	NE
0	1	1	1	0	1	1	1	0	0	1	01110111001	-17	NE
0	1	1	1	0	1	1	1	0	1	0	01110111010	-17	NE
0	1	1	1	0	1	1	1	1	0	0	01110111100	-17	NE
0	1	1	1	1	1	1	1	0	1	1	01111111011	-17	NE
0	1	1	1	1	1	1	1	1	0	1	01111111101	-17	NE
0	1	1	1	1	1	1	1	1	1	0	01111111110	-17	NE
1	0	1	0	0	1	1	1	0	0	0	10100111000	-17	NE
1	0	1	0	1	1	1	1	0	0	1	10101111001	-17	NE
1	0	1	0	1	1	1	1	0	1	0	10101111010	-17	NE
1	0	1	0	1	1	1	1	1	0	0	10101111100	-17	NE
1	0	1	1	0	1	1	1	0	0	1	10110111001	-17	NE
1	0	1	1	0	1	1	1	0	1	0	10110111010	-17	NE
1	0	1	1	0	1	1	1	1	0	0	10110111100	-17	NE
1	0	1	1	1	1	1	1	0	1	1	10111111011	-17	NE
1	0	1	1	1	1	1	1	1	0	1	10111111101	-17	NE
1	0	1	1	1	1	1	1	1	1	0	10111111110	-17	NE
1	1	0	0	0	1	1	1	0	0	1	11000111001	-17	NE
1	1	0	0	0	1	1	1	0	1	0	11000111010	-17	NE
1	1	0	0	0	1	1	1	1	0	0	11000111100	-17	NE
1	1	0	0	1	1	1	1	0	1	1	11001111011	-17	NE
1	1	0	0	1	1	1	1	1	0	1	11001111101	-17	NE
1	1	0	0	1	1	1	1	1	1	0	11001111110	-17	NE
1	1	0	1	0	1	1	1	0	1	1	11010111011	-17	NE
1	1	0	1	0	1	1	1	1	0	1	11010111101	-17	NE
1	1	0	1	0	1	1	1	1	1	0	11010111110	-17	NE
1	1	0	1	1	1	1	1	1	1	1	11011111111	-17	NE
0	1	0	1	1	1	1	1	0	0	0	01011111000	-18	NE
0	1	1	0	0	1	1	1	0	0	1	01100111001	-18	NE
0	1	1	0	0	1	1	1	0	1	0	01100111010	-18	NE
0	1	1	0	0	1	1	1	1	0	0	01100111100	-18	NE
0	1	1	0	1	1	1	1	0	1	1	01101111011	-18	NE
0	1	1	0	1	1	1	1	1	0	1	01101111101	-18	NE
0	1	1	0	1	1	1	1	1	1	0	01101111110	-18	NE
0	1	1	1	0	1	1	1	0	1	1	01110111011	-18	NE
0	1	1	1	0	1	1	1	1	0	1	01110111101	-18	NE
0	1	1	1	0	1	1	1	1	1	0	01110111110	-18	NE
0	1	1	1	1	1	1	1	1	1	1	01111111111	-18	NE
1	0	0	1	1	1	1	1	0	0	0	10011111000	-18	NE
1	0	1	0	0	1	1	1	0	0	1	10100111001	-18	NE
1	0	1	0	0	1	1	1	0	1	0	10100111010	-18	NE
1	0	1	0	0	1	1	1	1	0	0	10100111100	-18	NE
1	0	1	0	1	1	1	1	0	1	1	10101111011	-18	NE
1	0	1	0	1	1	1	1	1	0	1	10101111101	-18	NE
1	0	1	0	1	1	1	1	1	1	0	10101111110	-18	NE
1	0	1	1	0	1	1	1	0	1	1	10110111011	-18	NE
1	0	1	1	0	1	1	1	1	0	1	10110111101	-18	NE
1	0	1	1	0	1	1	1	1	1	0	10110111110	-18	NE
1	0	1	1	1	1	1	1	1	1	1	10111111111	-18	NE
1	1	0	0	0	1	1	1	0	1	1	11000111011	-18	NE
1	1	0	0	0	1	1	1	1	0	1	11000111101	-18	NE
1	1	0	0	0	1	1	1	1	1	0	11000111110	-18	NE
1	1	0	0	1	1	1	1	1	1	1	11001111111	-18	NE
1	1	0	1	0	1	1	1	1	1	1	11010111111	-18	NE
0	0	1	1	1	1	1	1	0	0	0	00111111000	-19	NE
0	1	0	0	1	1	1	1	0	0	0	01001111000	-19	NE
0	1	0	1	0	1	1	1	0	0	0	01010111000	-19	NE
0	1	0	1	1	1	1	1	0	0	1	01011111001	-19	NE
0	1	0	1	1	1	1	1	0	1	0	01011111010	-19	NE
0	1	0	1	1	1	1	1	1	0	0	01011111100	-19	NE
0	1	1	0	0	1	1	1	0	1	1	01100111011	-19	NE
0	1	1	0	0	1	1	1	1	0	1	01100111101	-19	NE
0	1	1	0	0	1	1	1	1	1	0	01100111110	-19	NE
0	1	1	0	1	1	1	1	1	1	1	01101111111	-19	NE
0	1	1	1	0	1	1	1	1	1	1	01110111111	-19	NE
1	0	0	0	1	1	1	1	0	0	0	10001111000	-19	NE
1	0	0	1	0	1	1	1	0	0	0	10010111000	-19	NE
1	0	0	1	1	1	1	1	0	0	1	10011111001	-19	NE
1	0	0	1	1	1	1	1	0	1	0	10011111010	-19	NE
1	0	0	1	1	1	1	1	1	0	0	10011111100	-19	NE
1	0	1	0	0	1	1	1	0	1	1	10100111011	-19	NE
1	0	1	0	0	1	1	1	1	0	1	10100111101	-19	NE
1	0	1	0	0	1	1	1	1	1	0	10100111110	-19	NE
1	0	1	0	1	1	1	1	1	1	1	10101111111	-19	NE
1	0	1	1	0	1	1	1	1	1	1	10110111111	-19	NE
1	1	0	0	0	1	1	1	1	1	1	11000111111	-19	NE
0	0	1	0	1	1	1	1	0	0	0	00101111000	-20	NE
0	0	1	1	0	1	1	1	0	0	0	00110111000	-20	NE
0	0	1	1	1	1	1	1	0	0	1	00111111001	-20	NE
0	0	1	1	1	1	1	1	0	1	0	00111111010	-20	NE
0	0	1	1	1	1	1	1	1	0	0	00111111100	-20	NE
0	1	0	0	0	1	1	1	0	0	0	01000111000	-20	NE
0	1	0	0	1	1	1	1	0	0	1	01001111001	-20	NE
0	1	0	0	1	1	1	1	0	1	0	01001111010	-20	NE
0	1	0	0	1	1	1	1	1	0	0	01001111100	-20	NE
0	1	0	1	0	1	1	1	0	0	1	01010111001	-20	NE
0	1	0	1	0	1	1	1	0	1	0	01010111010	-20	NE
0	1	0	1	0	1	1	1	1	0	0	01010111100	-20	NE
0	1	0	1	1	1	1	1	0	1	1	01011111011	-20	NE
0	1	0	1	1	1	1	1	1	0	1	01011111101	-20	NE
0	1	0	1	1	1	1	1	1	1	0	01011111110	-20	NE
0	1	1	0	0	1	1	1	1	1	1	01100111111	-20	NE
1	0	0	0	0	1	1	1	0	0	0	10000111000	-20	NE
1	0	0	0	1	1	1	1	0	0	1	10001111001	-20	NE
1	0	0	0	1	1	1	1	0	1	0	10001111010	-20	NE
1	0	0	0	1	1	1	1	1	0	0	10001111100	-20	NE
1	0	0	1	0	1	1	1	0	0	1	10010111001	-20	NE
1	0	0	1	0	1	1	1	0	1	0	10010111010	-20	NE
1	0	0	1	0	1	1	1	1	0	0	10010111100	-20	NE
1	0	0	1	1	1	1	1	0	1	1	10011111011	-20	NE
1	0	0	1	1	1	1	1	1	0	1	10011111101	-20	NE
1	0	0	1	1	1	1	1	1	1	0	10011111110	-20	NE
1	0	1	0	0	1	1	1	1	1	1	10100111111	-20	NE
0	0	1	0	0	1	1	1	0	0	0	00100111000	-21	NE
0	0	1	0	1	1	1	1	0	0	1	00101111001	-21	NE
0	0	1	0	1	1	1	1	0	1	0	00101111010	-21	NE
0	0	1	0	1	1	1	1	1	0	0	00101111100	-21	NE
0	0	1	1	0	1	1	1	0	0	1	00110111001	-21	NE
0	0	1	1	0	1	1	1	0	1	0	00110111010	-21	NE
0	0	1	1	0	1	1	1	1	0	0	00110111100	-21	NE
0	0	1	1	1	1	1	1	0	1	1	00111111011	-21	NE
0	0	1	1	1	1	1	1	1	0	1	00111111101	-21	NE
0	0	1	1	1	1	1	1	1	1	0	00111111110	-21	NE
0	1	0	0	0	1	1	1	0	0	1	01000111001	-21	NE
0	1	0	0	0	1	1	1	0	1	0	01000111010	-21	NE
0	1	0	0	0	1	1	1	1	0	0	01000111100	-21	NE
0	1	0	0	1	1	1	1	0	1	1	01001111011	-21	NE
0	1	0	0	1	1	1	1	1	0	1	01001111101	-21	NE
0	1	0	0	1	1	1	1	1	1	0	01001111110	-21	NE
0	1	0	1	0	1	1	1	0	1	1	01010111011	-21	NE
0	1	0	1	0	1	1	1	1	0	1	01010111101	-21	NE
0	1	0	1	0	1	1	1	1	1	0	01010111110	-21	NE
0	1	0	1	1	1	1	1	1	1	1	01011111111	-21	NE
1	0	0	0	0	1	1	1	0	0	1	10000111001	-21	NE
1	0	0	0	0	1	1	1	0	1	0	10000111010	-21	NE
1	0	0	0	0	1	1	1	1	0	0	10000111100	-21	NE
1	0	0	0	1	1	1	1	0	1	1	10001111011	-21	NE
1	0	0	0	1	1	1	1	1	0	1	10001111101	-21	NE
1	0	0	0	1	1	1	1	1	1	0	10001111110	-21	NE
1	0	0	1	0	1	1	1	0	1	1	10010111011	-21	NE
1	0	0	1	0	1	1	1	1	0	1	10010111101	-21	NE
1	0	0	1	0	1	1	1	1	1	0	10010111110	-21	NE
1	0	0	1	1	1	1	1	1	1	1	10011111111	-21	NE
0	0	0	1	1	1	1	1	0	0	0	00011111000	-22	NE
0	0	1	0	0	1	1	1	0	0	1	00100111001	-22	NE
0	0	1	0	0	1	1	1	0	1	0	00100111010	-22	NE
0	0	1	0	0	1	1	1	1	0	0	00100111100	-22	NE
0	0	1	0	1	1	1	1	0	1	1	00101111011	-22	NE
0	0	1	0	1	1	1	1	1	0	1	00101111101	-22	NE
0	0	1	0	1	1	1	1	1	1	0	00101111110	-22	NE
0	0	1	1	0	1	1	1	0	1	1	00110111011	-22	NE
0	0	1	1	0	1	1	1	1	0	1	00110111101	-22	NE
0	0	1	1	0	1	1	1	1	1	0	00110111110	-22	NE
0	0	1	1	1	1	1	1	1	1	1	00111111111	-22	NE
[truncated: 49 more rows]

## Sheet: Parameters (internal use)
Criteria weights
A	4
B	3
C	1
D	-8
E	-1
Threshold (U)	6
Messages Stage 1
Out of system	Out of system. Done.
Proceed to Stage 2	Proceed to Stage 2
Messages Stage 2
Proceed to Stage 3	Proceed to Stage 3
Unverified	Result: Unverified. Done.
Messages Stage 3
4A	Proceed to Stage 4A
4B	Proceed to Stage 4B
Contentious warning	Warning: Case is contentious
Messages Stage 4
Warn about A1,A2	Warning: A2a, A2b cannot be both checked
Unverified	Result: Unverified. Done.
Possibly extinct	Result: Possibly extinct. Done.
Extinct	Result: Extinct. Done.
Case under study
concat	00000000000
score	0
warning contentious
warning A1,A2	Warning: A2a, A2b cannot be both checked
S1 message	Out of system. Done.
S2 message	Proceed to Stage 3
S3 message	Proceed to Stage 4A
S4a message	Result: Unverified. Done.
S4b message	Result: Extinct. Done.
A1 or A2	FALSE
none D criteria	TRUE
